# Supplementary material for: Immunotherapeutic Value of MAP1LC3C and Its Candidate FDA-Approved Drugs Identified by Pan-Cancer Analysis, Virtual Screening and Sensitivity Analysis
Source: Front Pharmacol. 2022 Mar 2;13:863856. doi: 10.3389/fphar.2022.863856 (PMC8929514; doi:10.3389/fphar.2022.863856)
Supplement: Supplementary file 1 [file DataSheet1.ZIP]

Archive with 17 entries (16 files):
- Supplementary Material/
- Supplementary Material/.DS_Store
- __MACOSX/Supplementary Material/._.DS_Store
- Supplementary Material/Table S5. Correlation analysis of MAP1LC3C expression with tumour mutation burden (TMB) and microsatellite instability (MSI).xlsx
- __MACOSX/Supplementary Material/._Table S5. Correlation analysis of MAP1LC3C expression with tumour mutation burden (TMB) and microsatellite instability (MSI).xlsx
- Supplementary Material/Table S7. All drug IDs with drug names.xlsx
- __MACOSX/Supplementary Material/._Table S7. All drug IDs with drug names.xlsx
- Supplementary Material/Table S2. The 33 types of human cancer in our study.xlsx
- __MACOSX/Supplementary Material/._Table S2. The 33 types of human cancer in our study.xlsx
- Supplementary Material/Table S1. The list of immunomodulator.xlsx
- __MACOSX/Supplementary Material/._Table S1. The list of immunomodulator.xlsx
- Supplementary Material/Table S3. Correlation between immune cells and MAP1LC3C expression in 22 of 33 cancer types (P-value).xlsx
- __MACOSX/Supplementary Material/._Table S3. Correlation between immune cells and MAP1LC3C expression in 22 of 33 cancer types (P-value).xlsx
- Supplementary Material/Table S6. The complete drug docking scores.csv
- __MACOSX/Supplementary Material/._Table S6. The complete drug docking scores.csv
- Supplementary Material/Table S4. Correlation analysis between MAP1LC3C expression and ESTIMATE scores.xlsx
- __MACOSX/Supplementary Material/._Table S4. Correlation analysis between MAP1LC3C expression and ESTIMATE scores.xlsx
