# Supplementary material for: Immunotherapeutic Value of MAP1LC3C and Its Candidate FDA-Approved Drugs Identified by Pan-Cancer Analysis, Virtual Screening and Sensitivity Analysis
Source: Front Pharmacol. 2022 Mar 2;13:863856. doi: 10.3389/fphar.2022.863856 (PMC8929514; doi:10.3389/fphar.2022.863856)
Supplement: Supplementary file 1 [file DataSheet1.ZIP › Supplementary Material/Table S6. The complete drug docking scores.csv]

ID	Grid_Score	Grid_vdw_energy	Grid_es_energy	Internal_energy_repulsive
T5584	-138.6127	-37.7842	-100.8285	15.337
T2971	-138.3417	-32.2102	-106.1315	15.8525
T7423	-119.3529	-76.3458	-43.0071	19.8214
T7387	-107.2824	-61.3152	-45.9672	11.3924
T5036	-105.8314	-72.7612	-33.0702	9.9596
T5067	-101.6643	-76.9384	-24.726	19.2636
T2119	-99.7468	-80.3021	-19.4447	22.2605
T0313	-99.2818	-60.4463	-38.8356	44.4261
T5725	-98.9003	-73.7259	-25.1744	12.8408
T1352	-96.987	-54.7152	-42.2719	6.9319
T2727	-96.8831	-75.6154	-21.2677	14.3643
T6115	-95.9465	-67.139	-28.8075	12.7716
T2605	-94.7985	-66.036	-28.7625	13.251
T8393	-91.1081	-45.6114	-45.4967	12.5411
T1609	-90.6736	-68.5645	-22.1091	9.1519
T0966	-89.1898	-65.741	-23.4488	36.3119
T2734	-88.4433	-65.6827	-22.7606	35.705
T4474	-87.8669	-66.9693	-20.8976	41.5584
T4203	-87.0323	-85.5775	-1.4548	32.6563
T1716	-86.6361	-75.7067	-10.9294	18.8213
T3334	-86.5472	-85.1346	-1.4126	39.8344
T4509	-85.9218	-84.1463	-1.7754	26.5242
T1254	-85.1271	-38.2076	-46.9195	34.368
T5666	-84.8912	-55.0946	-29.7966	16.6178
T4506	-84.5465	-53.9821	-30.5644	7.9392
T2741	-84.4876	-55.4706	-29.017	24.6625
T1489	-83.6298	-72.9576	-10.6722	29.5373
T2891	-83.5219	-57.243	-26.279	21.8131
T1518	-83.4362	-69.3822	-14.054	20.556
T6226	-83.3571	-41.3566	-42.0005	11.8076
T0968	-83.2758	-79.1073	-4.1686	88.3233
T8126	-83.0347	-58.871	-24.1636	9.1552
T3523	-82.7151	-56.9429	-25.7721	20.9681
T5133	-82.3321	-68.1924	-14.1398	15.948
T4547	-82.0526	-62.7452	-19.3074	21.9763
T6200	-81.8009	-78.8144	-2.9865	28.3098
T0522	-81.6271	-58.354	-23.2731	22.1781
T0389	-81.5858	-67.1473	-14.4384	11.7629
T4686	-81.5686	-63.3526	-18.216	21.7292
T3934	-81.5409	-66.4853	-15.0556	23.7725
T6179	-81.4419	-56.588	-24.8539	14.9857
T3977	-81.2554	-62.518	-18.7374	16.3425
T0189	-81.2131	-41.2785	-39.9345	18.7738
T1223	-81.0158	-58.2622	-22.7537	8.909
T1723	-80.7838	-42.9549	-37.8289	4.6605
T5515	-80.7452	-37.0533	-43.6919	11.2848
T2400	-80.7067	-64.0824	-16.6243	19.5636
T0772	-80.6995	-71.2867	-9.4128	19.5717
T8148	-80.6193	-60.1868	-20.4325	16.1754
T4544	-80.6067	-77.7067	-2.9	39.0088
T0148L	-80.2029	-52.5426	-27.6603	18.6538
T0189L	-80.1308	-39.2457	-40.8851	11.1468
T0420	-79.7095	-47.4042	-32.3053	11.0374
T2813	-79.6448	-74.2078	-5.437	38.464
T8003	-79.4009	-54.6094	-24.7915	11.3708
T4874	-79.3388	-40.0385	-39.3004	8.5636
T1129	-79.2797	-51.126	-28.1537	15.2828
T1485	-79.2773	-53.0539	-26.2234	8.9706
T19862	-79.2486	-64.1408	-15.1077	34.0731
T0062	-79.0228	-52.0635	-26.9593	10.3955
T5024	-78.8885	-68.7632	-10.1254	13.5736
T1677L	-78.8152	-63.1509	-15.6643	23.2162
T1677	-78.6322	-63.6122	-15.0201	26.6521
T1776	-78.5678	-33.0421	-45.5257	3.2228
T1073	-78.4077	-66.4972	-11.9105	15.6372
T4978	-78.2725	-60.6402	-17.6323	13.995
T7056	-78.2283	-66.8507	-11.3776	14.6182
T1151	-78.1339	-67.9859	-10.148	52.669
T1465	-77.9509	-63.8068	-14.1441	18.3374
T3762	-77.8376	-58.7324	-19.1053	22.2271
T6437	-77.7773	-66.5511	-11.2262	29.1635
T3025	-77.6721	-69.9682	-7.7039	22.9161
T6229	-77.4957	-77.0502	-0.4454	25.7499
T2961	-77.4919	-74.5562	-2.9357	48.6488
T8397	-77.3864	-51.3077	-26.0787	17.5917
T8183	-77.3648	-71.1365	-6.2283	29.8091
T1678	-77.2873	-58.6328	-18.6545	40.6674
T2872	-77.1976	-69.8054	-7.3922	42.7536
T6120	-77.1136	-52.2493	-24.8643	16.3649
T5022	-76.905	-50.1324	-26.7725	10.5977
T0148	-76.3449	-52.7229	-23.622	19.2101
T1228	-76.3372	-59.9554	-16.3818	12.2141
T1641	-76.3091	-38.0343	-38.2748	8.6379
T1013	-76.2407	-43.3102	-32.9305	11.8913
T1331	-76.1449	-47.1031	-29.0418	15.4195
T6632	-75.7768	-50.1417	-25.6351	11.2316
T6235	-75.7663	-63.4328	-12.3335	6.5784
T3263	-75.6221	-56.4602	-19.1619	10.3436
T4991	-75.6012	-53.0744	-22.5268	12.7909
T3226	-75.5903	-56.3975	-19.1928	20.6363
T0271	-75.5519	-48.1423	-27.4096	19.9785
T2217	-75.5252	-74.3214	-1.2039	60.0641
T0138	-75.4451	-57.296	-18.1491	14.8746
T2537	-75.2158	-46.7647	-28.4511	12.3127
T2S0257	-75.1358	-46.5954	-28.5404	15.6551
T1670	-75.0756	-72.2792	-2.7965	35.1986
T7766	-75.0671	-59.8956	-15.1715	21.3212
T2543	-75.0458	-68.8735	-6.1723	53.5463
T7392	-75.035	-63.5688	-11.4662	16.439
T0136	-75.0213	-49.0848	-25.9365	11.4452
T0186	-74.9327	-71.7737	-3.1589	66.1028
T3125	-74.927	-43.8201	-31.1069	11.1665
T5863	-74.8338	-58.0631	-16.7707	11.1727
T6736	-74.7879	-58.6582	-16.1297	25.5833
T1034	-74.7758	-72.1752	-2.6005	69.84
T0861	-74.6543	-70.3743	-4.28	43.1157
T1675	-74.329	-71.3319	-2.9972	11.6264
T3116	-74.3041	-58.0959	-16.2081	26.1168
T1616	-74.2362	-61.2906	-12.9456	9.1535
T8301	-74.2221	-46.2018	-28.0202	16.6193
T1208	-74.2019	-48.1412	-26.0608	11.5402
T2016	-74.1795	-53.7392	-20.4403	23.699
T1057	-73.9107	-48.6163	-25.2943	12.636
T0793	-73.8316	-38.432	-35.3996	6.0936
T2323	-73.7914	-66.3532	-7.4381	20.6458
T1218	-73.7599	-59.6774	-14.0826	18.7002
T1029	-73.7396	-41.2362	-32.5034	11.0103
T6190	-73.7281	-72.685	-1.0431	20.3964
T0078L	-73.6611	-61.4121	-12.249	12.1659
T1142	-73.5695	-49.2168	-24.3528	20.4882
T6025	-73.5287	-55.0713	-18.4573	23.6521
T0474	-73.4462	-66.4401	-7.0061	74.1761
T6998	-73.3951	-48.6462	-24.7489	5.498
T0950	-73.3935	-34.3465	-39.0471	21.157
T1790	-73.3824	-46.3289	-27.0535	19.4409
T0078	-73.3114	-61.0585	-12.2529	10.2464
T5161	-73.291	-56.8685	-16.4224	13.8377
T1104	-73.2338	-37.1763	-36.0575	16.3529
T3630	-73.1849	-65.6977	-7.4872	17.392
T2713	-73.1533	-62.9064	-10.2468	23.0434
T8406	-73.1315	-41.7729	-31.3586	21.4167
T1520	-73.0883	-60.4619	-12.6263	26.302
T0752	-72.9892	-56.8199	-16.1693	10.0587
T6230	-72.9851	-53.6497	-19.3354	10.0507
T8401	-72.9793	-71.5842	-1.3951	21.2486
T0974	-72.8416	-57.2126	-15.6289	17.2083
T0777	-72.8155	-63.1689	-9.6466	42.0009
T3216	-72.8041	-53.2474	-19.5567	13.928
T1786	-72.7492	-68.8264	-3.9228	33.3238
T1190	-72.7443	-58.9262	-13.8182	10.6995
T5031	-72.7253	-59.755	-12.9704	31.3178
T1634	-72.7194	-57.3927	-15.3267	12.8123
T8156	-72.5345	-66.1527	-6.3819	24.3399
T7903	-72.5267	-67.067	-5.4597	25.1959
T0155	-72.4814	-51.0397	-21.4416	17.0367
T7943	-72.3144	-55.8308	-16.4836	22.2002
T7213	-72.1648	-67.3327	-4.8321	31.4427
T6272	-72.1484	-42.5789	-29.5695	10.3814
T6549	-72.0896	-38.4783	-33.6113	15.6961
T2096	-72.0691	-46.497	-25.5722	20.311
T1192	-72.025	-44.8724	-27.1526	10.7422
T5126	-71.9414	-53.6783	-18.2632	27.2219
T0193	-71.9019	-65.3743	-6.5277	20.229
T2409L	-71.8925	-70.2842	-1.6084	12.3565
T1011	-71.8557	-71.9598	0.1041	18.4167
T2828	-71.6239	-46.0301	-25.5938	17.4554
T1470L	-71.5624	-47.7492	-23.8132	26.2261
T3368	-71.5613	-56.0783	-15.4831	27.6926
T0198	-71.4438	-56.3424	-15.1013	7.185
T7593	-71.437	-51.4037	-20.0333	8.176
T6431	-71.4175	-52.7315	-18.6859	9.3771
T1405	-71.3577	-68.6369	-2.7209	17.205
T1260	-71.3416	-53.5911	-17.7505	9.9524
T6334	-71.2966	-68.1328	-3.1638	31.2264
T2911	-71.1263	-69.1975	-1.9288	34.1395
T2531	-70.8721	-45.3479	-25.5242	12.0395
T1569	-70.857	-49.3209	-21.5361	29.144
T1470	-70.7765	-49.6502	-21.1262	25.1966
T1623	-70.7316	-69.3534	-1.3783	30.486
T7043	-70.624	-49.4198	-21.2042	8.5656
T6019	-70.4901	-60.7937	-9.6963	24.2855
T4250	-70.3536	-53.8038	-16.5498	24.4536
T6268	-70.2592	-55.467	-14.7922	7.0161
T6295	-70.2177	-48.5041	-21.7137	10.1588
T2609	-70.216	-54.6605	-15.5555	6.5258
T6841	-70.0717	-53.8727	-16.199	18.9379
T6219	-70.0638	-70.0261	-0.0377	15.6483
T5028	-70.024	-58.4837	-11.5403	8.0253
T1621	-69.9759	-61.0972	-8.8787	10.7253
T8134	-69.6871	-53.6159	-16.0712	15.1247
T7111	-69.5715	-68.7074	-0.8642	12.4109
T6813	-69.5656	-50.411	-19.1545	16.4987
T6577	-69.5514	-53.21	-16.3414	17.2768
T2492	-69.497	-60.3203	-9.1767	15.7592
T0709	-69.4304	-50.0682	-19.3622	22.4669
T6492	-69.4217	-59.8114	-9.6104	51.8968
T0969	-69.3518	-66.9638	-2.388	24.3539
T8118	-69.2738	-34.094	-35.1798	13.6581
T5964	-69.2252	-46.3872	-22.838	14.1366
T1523	-69.2003	-65.2427	-3.9576	20.0599
T1776L	-69.0962	-35.1283	-33.9679	5.2265
T2322	-68.9529	-56.1071	-12.8459	21.7687
T0694	-68.9457	-58.4599	-10.4858	5.4561
T2562	-68.9138	-53.9316	-14.9822	10.3889
T3625	-68.9044	-42.6643	-26.2401	23.7618
T0932	-68.8775	-44.4387	-24.4388	5.1979
T8239	-68.8753	-43.398	-25.4773	9.4195
T1461	-68.856	-50.1933	-18.6627	10.8798
T0371	-68.8369	-52.828	-16.0089	10.6252
T8062	-68.8305	-56.7405	-12.09	5.1463
T1035	-68.7953	-60.6323	-8.163	16.3308
T0819	-68.7762	-59.8334	-8.9427	34.756
T6512	-68.7753	-35.1344	-33.6409	9.7669
T5836	-68.7319	-65.3906	-3.3413	33.4669
T6716	-68.7306	-51.8094	-16.9211	26.7623
T0706	-68.7051	-48.756	-19.9491	14.2329
T2372	-68.6587	-48.6994	-19.9592	10.3054
T5189	-68.6353	-48.8567	-19.7786	27.5711
T3402	-68.6315	-62.3466	-6.2849	26.6136
T6450	-68.5772	-47.6861	-20.8911	28.8493
T0152	-68.5199	-44.9421	-23.5778	25.3907
T6825	-68.4951	-53.2994	-15.1957	9.9716
T2494	-68.4052	-46.2237	-22.1815	12.9157
T4977	-68.3669	-52.4614	-15.9055	7.2119
T3678	-68.2872	-58.4658	-9.8214	5.8533
T7417	-68.271	-54.6924	-13.5786	7.8805
T2767	-68.2157	-58.2848	-9.9309	10.0832
T0228	-68.1672	-62.5626	-5.6046	19.7681
T0827	-68.1226	-40.2507	-27.872	17.4701
T6917	-68.0638	-65.774	-2.2898	13.9064
T3213	-68.0627	-44.7616	-23.3011	16.0326
T1777	-67.9931	-54.5444	-13.4487	20.9001
T4409	-67.9526	-52.8632	-15.0894	12.1192
T1570	-67.9261	-54.4957	-13.4304	11.388
T6211	-67.8827	-66.1112	-1.7715	26.1375
T0878	-67.8801	-59.807	-8.073	15.8245
T6465	-67.8034	-39.9448	-27.8586	12.0781
T1441	-67.7859	-59.6106	-8.1753	28.4351
T3621	-67.7647	-66.4459	-1.3188	14.7437
T0791	-67.736	-57.3271	-10.4089	12.5733
T2325	-67.6819	-52.1773	-15.5046	11.0917
T1036	-67.6649	-37.6455	-30.0194	13.4421
T2324	-67.6109	-67.1906	-0.4204	14.0545
T0929	-67.5789	-50.921	-16.6579	13.1398
T1219	-67.531	-26.8603	-40.6707	11.6849
T0795	-67.4923	-62.8647	-4.6276	19.7413
T0081	-67.456	-56.5374	-10.9186	8.5534
T2409	-67.3916	-64.9551	-2.4364	11.2547
T7282	-67.3762	-65.5842	-1.7921	11.9688
T6487	-67.2646	-65.3851	-1.8795	12.3794
T7148	-67.2354	-68.7119	1.4766	44.2358
T2318	-67.1927	-43.4882	-23.7045	25.21
T2973	-67.1234	-63.1066	-4.0168	33.6245
T7733	-67.1006	-52.1735	-14.927	7.2104
T4998	-67.0404	-63.1398	-3.9005	13.7413
T7604	-67.0366	-61.2286	-5.808	33.921
T0992	-67.0109	-54.1379	-12.873	19.3385
T0911	-66.9992	-53.5517	-13.4475	7.314
T1326	-66.9959	-39.0123	-27.9836	12.2508
T4451	-66.895	-42.6379	-24.2571	18.9233
T6676	-66.8882	-64.1596	-2.7287	12.7672
T1088	-66.81	-50.3958	-16.4141	14.9507
T1070	-66.7733	-52.8302	-13.9431	10.6866
T2519	-66.7403	-61.1723	-5.5681	26.0268
T0208	-66.7038	-38.3129	-28.3908	16.2397
T5038	-66.5824	-49.786	-16.7964	13.1627
T6264	-66.5598	-66.1507	-0.4092	16.0953
T1033	-66.4754	-52.8934	-13.582	40.8124
T1995	-66.4521	-55.5337	-10.9184	13.5005
T6874	-66.4477	-66.664	0.2163	24.3145
T1138	-66.4164	-55.867	-10.5493	20.0489
T2490	-66.3016	-66.3219	0.0203	13.1479
TQ0277	-66.2291	-65.3028	-0.9263	17.1038
T1160	-66.2264	-49.3563	-16.8701	19.9962
T1000L	-66.2224	-44.1129	-22.1095	11.3656
T6044	-66.103	-55.496	-10.607	17.5753
T6267	-66.0572	-60.8072	-5.25	17.4486
T2369	-66.0372	-64.5826	-1.4546	12.1388
T1557	-66.0365	-62.5095	-3.5271	45.896
T4992	-65.8578	-51.947	-13.9108	10.959
T0127	-65.8557	-50.1005	-15.7553	9.1613
T1603	-65.8521	-50.5999	-15.2522	7.4533
T1067	-65.8372	-49.0377	-16.7995	41.2499
T1791	-65.8313	-57.3493	-8.482	26.9115
T0853L	-65.8014	-35.9413	-29.8601	5.9493
T1270	-65.7994	-65.5843	-0.2151	59.2474
T3634	-65.7884	-65.0509	-0.7375	12.3704
T5134	-65.6649	-59.3826	-6.2823	9.0755
T0971	-65.6377	-63.0847	-2.5531	82.732
T3112	-65.5511	-53.6202	-11.9308	15.5949
T2066	-65.5405	-54.2419	-11.2986	9.3387
T0049	-65.515	-54.382	-11.133	11.2368
T11897	-65.5087	-58.2881	-7.2205	19.7545
T0132	-65.4193	-60.3297	-5.0895	19.3566
T2595	-65.3718	-51.2143	-14.1576	11.4803
T6388	-65.2855	-62.1903	-3.0952	14.3983
T6213	-65.2585	-63.782	-1.4765	41.5526
T1147	-65.2165	-42.1732	-23.0434	59.4724
T1131	-65.1752	-64.5293	-0.6459	37.3803
T2381	-65.1717	-49.5163	-15.6554	19.3544
T0323	-65.1151	-36.8594	-28.2557	15.5005
T5328	-65.1111	-38.5192	-26.5919	27.0943
T8066	-65.0609	-41.6069	-23.4539	7.4308
T2583	-65.0255	-49.5117	-15.5138	5.5794
T6715	-65.0187	-54.9041	-10.1147	17.3402
T2146	-64.9542	-63.8215	-1.1327	14.4797
T5001	-64.9314	-50.8882	-14.0432	16.3059
T8063	-64.7383	-48.4308	-16.3075	8.067
T2789	-64.6569	-48.1527	-16.5041	9.503
T2219	-64.645	-58.2916	-6.3534	6.5285
T7779	-64.644	-50.9001	-13.7439	14.817
T1418	-64.628	-49.6023	-15.0257	7.7821
T1676	-64.6126	-52.6217	-11.9908	11.7714
T1510	-64.591	-51.9875	-12.6034	13.9472
T6501	-64.5448	-37.4067	-27.1381	4.839
T1255	-64.4994	-30.0042	-34.4952	12.3617
T1474	-64.4851	-59.8351	-4.65	15.5143
T5841	-64.4066	-62.3181	-2.0884	10.5123
T0679	-64.3992	-64.5091	0.1099	23.7884
T3281	-64.3866	-53.51	-10.8766	16.5538
T2147	-64.3692	-64.3036	-0.0656	9.0879
T5030	-64.3321	-50.2978	-14.0343	15.0056
T4990	-64.3239	-63.1953	-1.1286	14.5152
T0295	-64.3086	-59.1902	-5.1183	19.6238
T17199	-64.2274	-50.8959	-13.3315	10.3754
T4405	-64.1979	-45.5595	-18.6385	5.4972
T1788	-64.1917	-60.4176	-3.7741	25.1395
T0215L	-64.0742	-49.7582	-14.316	10.5885
T2328	-64.0464	-64.1313	0.085	8.5749
T2213	-64.0296	-60.349	-3.6806	16.2411
T1784	-64.0182	-63.4274	-0.5908	26.8104
T0121	-64.0145	-62.301	-1.7135	18.3693
T0956	-63.9772	-62.3752	-1.602	40.8331
T1084	-63.9604	-33.7692	-30.1912	14.8325
T2805	-63.9475	-46.6026	-17.3449	6.4411
T0215	-63.9442	-50.0618	-13.8824	11.6049
T2A2481	-63.8843	-54.0505	-9.8337	15.1533
T2761	-63.8555	-57.5449	-6.3107	13.384
T6403	-63.8499	-52.04	-11.8099	18.4435
T3335	-63.7957	-62.212	-1.5837	21.6198
T1289	-63.7922	-46.4019	-17.3903	36.3518
T3054	-63.716	-55.0843	-8.6317	19.9858
T1214	-63.7039	-32.7107	-30.9932	14.7925
T3139	-63.6109	-56.0721	-7.5388	13.5053
T3913	-63.5142	-55.9137	-7.6005	18.0087
T5171	-63.4989	-52.7133	-10.7855	11.258
T1537	-63.4904	-59.4159	-4.0745	25.9232
T1227	-63.4819	-61.3289	-2.153	10.9351
T1224	-63.4543	-47.7955	-15.6589	6.4954
T2775	-63.3778	-47.6711	-15.7066	6.2246
T6675	-63.2995	-44.1367	-19.1628	10.8194
T6698	-63.2694	-48.2898	-14.9797	8.7831
T1213	-63.2457	-45.3324	-17.9133	16.6514
T0244	-63.2296	-55.6596	-7.57	9.4756
T4202	-63.2265	-59.6903	-3.5361	7.9138
T2532	-63.2232	-54.1089	-9.1143	11.2565
T2239L	-63.2217	-43.8279	-19.3938	17.3052
T1524	-63.0344	-61.8227	-1.2117	8.5902
T0595	-63.0094	-60.002	-3.0074	29.8451
T1504	-62.9844	-60.5974	-2.3869	13.6064
T2777	-62.9755	-61.8538	-1.1217	41.6371
T1668	-62.961	-62.4243	-0.5367	50.3198
T7106	-62.7502	-61.7565	-0.9937	19.0667
T6918	-62.7367	-59.9811	-2.7556	11.5441
T4995	-62.7196	-54.0571	-8.6625	16.3282
T6307	-62.6006	-52.313	-10.2876	12.4135
T0033	-62.5886	-51.3247	-11.2639	11.1358
T6485	-62.5214	-38.2684	-24.253	9.4202
T0486	-62.5115	-53.1971	-9.3145	14.7672
T1031	-62.4914	-48.1183	-14.3731	10.1335
T6438	-62.4326	-54.4033	-8.0293	12.4434
T1629	-62.3689	-54.9301	-7.4389	55.0558
T0953	-62.3168	-48.511	-13.8058	5.2095
T6001	-62.3145	-55.5243	-6.7902	11.6435
T1000	-62.2896	-43.0276	-19.262	9.1561
T3606	-62.275	-60.2246	-2.0504	25.3564
T6653	-62.1877	-52.4224	-9.7653	6.027
T3283	-62.1655	-59.6829	-2.4826	9.6721
T0207	-62.1601	-45.1323	-17.0278	8.9176
T2768	-62.1343	-56.0435	-6.0908	20.5331
T1527	-62.0091	-36.0509	-25.9582	3.4877
T2648	-61.9933	-58.9686	-3.0247	36.5289
T6628	-61.9514	-47.0847	-14.8667	44.2783
T3111	-61.9343	-42.9501	-18.9842	21.0156
T2334	-61.9157	-60.3943	-1.5213	12.0397
T6486	-61.8921	-47.2081	-14.684	13.8016
T6595	-61.8833	-46.66	-15.2233	15.4262
T8070	-61.8473	-46.7493	-15.0979	12.6305
T6231	-61.7978	-59.3417	-2.4561	12.234
T2586	-61.756	-61.1456	-0.6105	12.5964
T3607	-61.7182	-59.8087	-1.9095	38.9741
T1434	-61.6724	-53.8769	-7.7955	54.9509
T1615	-61.6205	-51.2039	-10.4166	11.5938
T7225	-61.6077	-48.9915	-12.6162	32.6369
T6228	-61.5982	-52.5472	-9.051	17.655
T2886	-61.5951	-45.246	-16.349	13.5648
T0809	-61.582	-29.8098	-31.7722	8.2116
T0423	-61.5526	-37.881	-23.6716	3.983
T0681	-61.4907	-50.5991	-10.8916	51.3236
T7714	-61.4898	-52.5939	-8.8959	7.6815
T1075	-61.4745	-60.5538	-0.9208	21.8897
T2332	-61.453	-49.5272	-11.9258	21.3782
T7066	-61.3784	-32.7821	-28.5963	16.5754
T2144	-61.3324	-61.0103	-0.3221	29.801
T0985	-61.3203	-46.8043	-14.516	6.0209
T0247	-61.3148	-50.4914	-10.8235	19.1317
T5164	-61.3042	-58.2362	-3.0681	14.7548
T1599L	-61.2679	-40.6029	-20.665	6.5692
T4988	-61.2137	-58.204	-3.0098	23.2203
T5037	-61.2033	-50.8156	-10.3877	43.0296
T1797	-61.1735	-56.2663	-4.9073	12.2066
T1037	-61.1164	-51.1977	-9.9187	11.357
T0053	-61.0854	-32.9918	-28.0936	24.461
T2396	-61.0259	-49.5746	-11.4513	7.7363
T6401	-61.0011	-45.4804	-15.5207	62.3011
T2319	-60.9975	-55.9754	-5.0222	15.0935
T3S1858	-60.9974	-61.0715	0.0741	22.7262
T6322	-60.9968	-55.8108	-5.186	10.2349
T2737	-60.9447	-54.9585	-5.9862	13.7656
T2765	-60.9221	-44.3974	-16.5247	5.231
T0912L	-60.8925	-43.1193	-17.7732	17.21
T1448L	-60.8919	-59.747	-1.1449	5.9172
T0179	-60.8347	-57.6225	-3.2122	8.017
T2831	-60.7634	-47.6339	-13.1296	19.5683
T4574	-60.7458	-50.0249	-10.7209	17.1518
T0749	-60.7182	-47.8159	-12.9022	8.3112
T6986	-60.6747	-52.0517	-8.623	8.8992
T2483	-60.672	-50.5303	-10.1418	9.8828
T6452	-60.617	-44.3959	-16.2211	9.4779
T1022	-60.6124	-40.3058	-20.3066	27.0286
T0512	-60.5993	-46.668	-13.9313	10.5859
T1143	-60.526	-40.0611	-20.4649	7.2546
T0180	-60.5229	-48.5608	-11.9621	12.0541
T1122	-60.4816	-45.7792	-14.7024	5.7493
T2239	-60.4605	-44.3498	-16.1107	15.3923
T4168	-60.4576	-64.7002	4.2425	14.8976
T6340	-60.4238	-44.2341	-16.1898	11.6623
T0388	-60.4159	-53.7296	-6.6862	10.4049
T1032	-60.4109	-56.8873	-3.5235	49.6286
T1020	-60.394	-40.5234	-19.8706	36.2511
TMA2394	-60.3921	-60.1654	-0.2267	22.223
T4P2931	-60.3856	-45.1449	-15.2407	9.5079
T1333	-60.3745	-31.1467	-29.2278	6.7513
T8222	-60.3572	-54.7569	-5.6003	9.904
T7217	-60.3394	-59.0769	-1.2625	12.7737
TMS0418	-60.3196	-55.8254	-4.4942	16.4198
T1622	-60.2249	-44.837	-15.3879	10.5866
T1687L	-60.2191	-37.1076	-23.1114	18.1478
T3093	-60.2166	-20.3818	-39.8348	5.6535
T4749	-60.1579	-60.2916	0.1337	19.5476
T6227	-60.1539	-54.7542	-5.3997	14.281
T0125	-60.1437	-40.7268	-19.417	27.4789
T3726	-60.1236	-56.1549	-3.9687	7.3364
T5109	-60.1047	-48.6938	-11.4109	12.635
T4200	-60.0307	-50.7753	-9.2553	14.603
T1427	-60.0008	-24.2892	-35.7116	3.4903
T0060	-59.9788	-42.7663	-17.2125	15.0622
T1660	-59.9497	-54.4668	-5.4829	12.7506
T0409	-59.9351	-36.9484	-22.9868	5.0245
T4501	-59.9239	-46.1401	-13.7838	3.4207
T6301	-59.9129	-50.44	-9.473	13.5097
T1549	-59.8655	-48.995	-10.8705	5.8839
T5570	-59.8485	-45.5109	-14.3375	23.0351
T6539	-59.8336	-37.8978	-21.9358	7.4239
T1400	-59.8283	-44.9506	-14.8778	36.4234
T2561	-59.7723	-56.8106	-2.9617	13.9183
T2512	-59.7478	-58.7735	-0.9743	6.5886
T4602	-59.7418	-52.028	-7.7138	14.0306
T0334	-59.6874	-47.5404	-12.147	9.3703
T0982	-59.6852	-45.3066	-14.3785	22.0053
T8270	-59.6559	-52.5347	-7.1212	12.1475
T1118	-59.6526	-40.6215	-19.0311	7.3904
T3380	-59.6166	-52.3836	-7.233	15.8108
T2481	-59.5737	-59.0051	-0.5686	25.2068
T2528	-59.5711	-56.7773	-2.7939	17.0761
T1023	-59.5629	-48.1482	-11.4147	9.5019
T1743	-59.5398	-47.958	-11.5818	11.1163
T1419	-59.531	-50.3067	-9.2243	43.2661
T1890	-59.5234	-51.3653	-8.1581	10.5563
T2O2668	-59.4702	-43.7517	-15.7185	10.2792
T0672	-59.4197	-50.8776	-8.5421	22.9661
T2534	-59.4159	-45.0986	-14.3173	13.6334
T2336	-59.4123	-59.002	-0.4103	21.4561
T2515	-59.3575	-46.0429	-13.3146	3.6201
T2509	-59.3424	-48.565	-10.7773	5.6056
T1101	-59.2455	-36.3942	-22.8513	18.1938
T1648	-59.2364	-58.8736	-0.3629	19.0288
T3170	-59.2095	-46.0724	-13.1371	12.1223
T7346	-59.154	-52.0391	-7.115	10.4441
T17035	-59.1491	-55.4523	-3.6968	11.7714
T1259	-59.0405	-34.3213	-24.7192	14.642
T1544	-59.0149	-31.9527	-27.0622	3.819
T1457	-58.9658	-40.3552	-18.6106	6.7281
T1448	-58.9562	-45.3848	-13.5714	5.3
T1511	-58.9446	-40.1689	-18.7757	32.7504
T4493	-58.9425	-37.3075	-21.635	3.4382
T1633	-58.9332	-59.489	0.5558	74.2993
T6S1966	-58.8641	-51.8304	-7.0336	13.6225
T1053	-58.8182	-43.1458	-15.6724	15.3972
T4718	-58.8134	-34.7363	-24.0772	8.0016
T1312	-58.812	-44.7498	-14.0623	12.7579
T2383	-58.8062	-41.0844	-17.7218	5.2571
T8405	-58.7763	-47.9504	-10.8259	10.2763
T0328	-58.7486	-36.8794	-21.8692	11.7594
T0118	-58.746	-58.5382	-0.2078	11.2898
T3617	-58.7399	-58.83	0.0901	24.4569
T4097	-58.7205	-48.0926	-10.6279	11.7264
T4059	-58.656	-55.5123	-3.1437	20.7186
T2329	-58.6488	-42.7711	-15.8777	4.5944
T8144	-58.6457	-47.6105	-11.0351	31.4283
T3275	-58.6375	-56.6678	-1.9697	9.5234
T5003	-58.6342	-44.7513	-13.883	34.9058
T0212	-58.6121	-44.8454	-13.7667	18.6541
T1318	-58.611	-55.5998	-3.0111	30.9378
T4615	-58.6062	-44.3021	-14.3041	6.2405
T0089	-58.5935	-39.2626	-19.3309	6.7711
T2391	-58.5428	-49.2311	-9.3118	14.9397
T5394	-58.5351	-51.84	-6.6951	9.7876
T6035	-58.531	-48.3262	-10.2048	9.8354
T1496	-58.5253	-54.2762	-4.2491	17.5407
T0158	-58.5157	-53.3792	-5.1365	33.2221
T4538	-58.4498	-53.0948	-5.355	4.1889
T2555	-58.4339	-56.5643	-1.8696	12.1559
T2535	-58.3874	-56.6052	-1.7821	14.5329
T6482	-58.3866	-43.4511	-14.9354	6.239
T1671	-58.3769	-54.2557	-4.1212	4.7313
T1063	-58.3616	-37.9223	-20.4392	11.8833
T3632	-58.352	-44.7565	-13.5955	12.6789
T5856	-58.3517	-48.4448	-9.9069	9.3507
T6646	-58.2381	-45.92	-12.3181	4.4814
T5006	-58.2339	-44.8797	-13.3542	12.2238
T6018	-58.1784	-44.0387	-14.1397	9.598
T7147	-58.1749	-44.1023	-14.0726	18.0795
T1645	-58.1588	-48.5926	-9.5662	13.7426
T0868	-58.1298	-50.4206	-7.7092	6.6499
T4226	-58.0836	-56.703	-1.3806	17.4577
T0095	-58.0561	-50.4858	-7.5703	7.8095
T6199	-58.0534	-43.3039	-14.7496	14.9243
T7808	-58.0431	-45.1659	-12.8772	17.8658
T2P2923	-57.9825	-42.8697	-15.1128	13.171
T1304	-57.9749	-38.8969	-19.0779	23.0514
T6542	-57.9076	-49.2652	-8.6425	15.8432
T3605	-57.878	-22.4252	-35.4528	14.8503
T0256	-57.878	-22.4252	-35.4528	14.8503
T6930	-57.8606	-57.327	-0.5336	8.0391
T2368	-57.842	-46.6154	-11.2266	14.5626
T0895	-57.8347	-41.9593	-15.8753	25.8279
T1215	-57.8034	-45.9785	-11.8248	15.6528
T7120	-57.7899	-56.149	-1.6409	13.5793
T1469	-57.7798	-35.0798	-22.7	5.5256
T1835	-57.7758	-57.8847	0.1089	16.1503
T3371	-57.7714	-40.9709	-16.8006	16.8426
T22314	-57.7572	-52.1636	-5.5936	8.6388
T2125	-57.7219	-57.6964	-0.0255	30.7072
T0133	-57.7189	-45.396	-12.3229	5.6561
T0805	-57.6746	-47.2894	-10.3852	14.0201
T1010	-57.6133	-54.799	-2.8143	33.2827
T0912	-57.5722	-39.6335	-17.9387	19.6084
T6633	-57.5556	-43.567	-13.9886	8.1643
T0366	-57.5454	-37.1503	-20.3951	7.7752
T2908	-57.5299	-41.0561	-16.4738	11.3225
T1780	-57.4279	-41.6241	-15.8038	10.5385
T1016	-57.3827	-58.5642	1.1815	19.3952
T2388	-57.3798	-48.3886	-8.9912	15.535
T3262	-57.3647	-22.4756	-34.8891	6.6853
T7804	-57.315	-34.5185	-22.7965	22.5777
T0907	-57.2668	-48.8752	-8.3916	5.3984
T1242	-57.2385	-47.5886	-9.6498	11.9121
T3265	-57.2	-49.114	-8.086	56.0039
T6293	-57.1833	-51.1124	-6.0709	11.3487
T1903	-57.1811	-54.8805	-2.3006	16.4033
T6560	-57.1478	-54.4242	-2.7236	25.4736
T0281	-57.138	-41.7555	-15.3825	19.2711
T2538	-57.118	-55.5809	-1.537	10.7614
T2211	-57.0089	-44.8617	-12.1472	12.3416
T6405	-57.0076	-52.2262	-4.7814	8.4208
T2544	-57.004	-46.3664	-10.6376	7.8173
T0265	-56.9973	-34.169	-22.8283	5.2513
T6624	-56.972	-34.5027	-22.4692	28.5157
T7651	-56.966	-38.3177	-18.6483	0.0
T1126	-56.947	-43.8506	-13.0965	10.0737
T3004	-56.9406	-53.96	-2.9806	9.7978
T0097L	-56.93	-55.9847	-0.9453	10.0769
T6302	-56.8979	-55.0718	-1.8261	30.457
T1154	-56.8398	-56.0651	-0.7748	27.5873
T5460	-56.7787	-40.8944	-15.8844	6.7812
T2587	-56.7516	-34.5646	-22.187	14.9803
T0210	-56.6981	-54.1216	-2.5764	11.8564
T1773	-56.6874	-50.622	-6.0654	8.6985
T5330	-56.6848	-55.1887	-1.4962	12.6093
T6588	-56.6724	-50.8445	-5.8279	18.4147
T5857	-56.6707	-55.2345	-1.4363	36.1352
T0518	-56.6333	-38.9832	-17.65	15.8055
T5S0636	-56.6198	-21.8109	-34.8089	8.9219
T3629	-56.6144	-49.4007	-7.2137	73.7896
T1522	-56.5356	-51.7482	-4.7874	17.6296
T1618	-56.5327	-53.9168	-2.6159	10.7282
T2335	-56.5146	-61.1266	4.612	12.5587
T0346	-56.5109	-33.4055	-23.1054	7.2361
T5396	-56.4879	-47.3637	-9.1242	13.4133
T2263	-56.4769	-51.5538	-4.9231	19.9117
T6905	-56.4765	-52.4965	-3.98	72.0287
T2827	-56.4357	-40.8322	-15.6035	16.721
T5S1569	-56.4224	-41.4469	-14.9754	9.3372
T0467	-56.4217	-45.891	-10.5307	9.4371
T2368L	-56.4168	-46.3852	-10.0316	10.88
T1655	-56.4159	-41.2076	-15.2083	24.2397
T1576	-56.4081	-52.3194	-4.0887	14.7421
T4610	-56.3744	-46.3741	-10.0004	17.5243
T6453	-56.3622	-54.4981	-1.864	20.2142
T2230	-56.3596	-51.715	-4.6446	10.3784
T0214L	-56.3583	-47.2529	-9.1054	7.8659
T6476	-56.3436	-46.3138	-10.0298	12.4334
T0841	-56.3388	-41.9157	-14.4231	9.6489
T3039	-56.2905	-40.8476	-15.4429	18.7033
T2456	-56.2881	-55.3159	-0.9722	9.0462
T1487	-56.2865	-45.9821	-10.3044	14.3978
T2690	-56.2476	-40.4664	-15.7812	5.2889
T1789	-56.209	-46.5861	-9.6229	25.8985
T6983	-56.1831	-44.3856	-11.7976	7.5811
T2303	-56.1757	-46.8891	-9.2865	6.8897
T6280	-56.1465	-59.3773	3.2308	14.2729
T6239	-56.0987	-46.7651	-9.3337	13.556
T1929	-56.0811	-43.6682	-12.413	7.6485
T4546	-56.0761	-47.703	-8.3731	8.2634
T1583	-56.0694	-40.7926	-15.2768	5.1211
T1467	-56.0585	-47.6717	-8.3868	16.3535
T6S2023	-56.0488	-54.4179	-1.6309	14.7385
T6240	-56.0199	-45.9966	-10.0233	14.0114
T5S0754	-55.9998	-52.6357	-3.3641	17.0621
T3015	-55.9458	-56.1537	0.2079	17.5853
T2076	-55.9403	-48.9267	-7.0136	17.5886
T2306	-55.9345	-53.9984	-1.9361	4.7969
T0214	-55.8893	-43.0033	-12.886	6.6063
T6195	-55.861	-54.6573	-1.2037	21.8768
T2712	-55.8597	-53.2931	-2.5666	7.4664
T2402	-55.8184	-37.9338	-17.8846	9.3311
T1001	-55.8039	-41.4359	-14.368	9.3084
T5014	-55.7934	-48.6386	-7.1548	13.7814
T1085	-55.7871	-42.3849	-13.4022	5.3241
T1912	-55.7758	-55.4265	-0.3493	8.5127
T2844	-55.7592	-52.0739	-3.6854	13.0664
T1279	-55.7103	-47.418	-8.2923	9.976
T8133	-55.698	-37.6942	-18.0038	4.5199
T8654	-55.6949	-54.5636	-1.1313	6.8602
T8065	-55.6866	-49.6905	-5.996	14.4111
T2854	-55.6793	-49.0409	-6.6384	39.5037
T0368	-55.6792	-45.789	-9.8902	12.3475
T3289	-55.6082	-23.4174	-32.1908	2.3552
T2758	-55.5784	-40.1863	-15.3921	29.7478
T8049	-55.5373	-38.6686	-16.8686	8.8517
T2382	-55.5033	-54.6959	-0.8074	6.0593
T3663	-55.498	-52.9597	-2.5383	6.3967
T6436	-55.4646	-37.3719	-18.0927	7.3135
T21312	-55.3705	-49.4851	-5.8854	5.4376
T6198	-55.3418	-42.0631	-13.2787	3.4224
T2980	-55.337	-50.6797	-4.6573	11.8004
T1005	-55.3356	-40.4475	-14.8881	8.7184
T3724	-55.3269	-44.1904	-11.1365	20.0848
T0372	-55.2813	-45.9746	-9.3067	6.433
T0091	-55.243	-53.5396	-1.7035	8.6485
T4017	-55.2096	-32.4088	-22.8007	7.185
T0462	-55.1787	-54.8382	-0.3405	8.4294
T5009	-55.1552	-50.164	-4.9912	9.149
T5293	-55.1377	-49.3767	-5.7611	11.5541
T1651	-55.118	-44.0845	-11.0334	6.399
T4054	-55.1063	-38.0019	-17.1045	4.4615
T2526	-55.0939	-52.9363	-2.1576	20.2747
T2527	-54.9958	-54.601	-0.3948	21.3593
T2346	-54.9714	-39.6133	-15.3581	6.992
T0369	-54.96	-52.0972	-2.8628	13.1307
T1266	-54.9386	-45.4141	-9.5245	21.6242
T0722	-54.9376	-40.1746	-14.7631	14.2433
T1626	-54.9167	-46.2264	-8.6903	7.9328
T1554	-54.8884	-52.0658	-2.8225	22.4974
T4551	-54.884	-39.2536	-15.6304	6.7306
T1562	-54.8476	-37.849	-16.9985	16.7925
T1559	-54.8252	-51.9816	-2.8436	26.3686
T6381	-54.781	-21.834	-32.947	1.8943
T3211	-54.6936	-52.857	-1.8367	21.0371
T6406	-54.6597	-34.3593	-20.3004	19.2976
T1081	-54.6429	-44.3029	-10.34	17.9461
T8083	-54.631	-24.6298	-30.0012	4.771
T8482	-54.5645	-42.6782	-11.8863	8.7006
T6955	-54.5143	-49.294	-5.2203	7.694
T0068	-54.5082	-35.3626	-19.1456	12.097
T4481	-54.5021	-52.7011	-1.801	6.8745
T2S1464	-54.4527	-53.2351	-1.2176	14.8236
T8690	-54.4364	-51.3968	-3.0396	6.2923
T2865	-54.4357	-36.5244	-17.9113	14.8024
T1552	-54.3987	-41.8978	-12.5009	7.1757
T2732	-54.3949	-49.2634	-5.1315	7.6409
T6670	-54.3459	-49.5751	-4.7708	18.8862
T0447	-54.3261	-41.018	-13.3081	13.5572
T6233	-54.2665	-52.6772	-1.5893	6.3931
T0847	-54.2607	-39.0762	-15.1844	11.7208
T1516	-54.2093	-47.0089	-7.2004	6.8731
T1492	-54.1947	-36.1972	-17.9975	9.2299
T6541	-54.0932	-49.8757	-4.2176	9.7866
T3266	-54.0927	-50.7525	-3.3403	11.1219
T6946	-54.0916	-47.4371	-6.6545	18.254
T8489	-54.0802	-31.6159	-22.4643	6.8104
T6232	-54.0742	-49.9189	-4.1553	5.9737
T3578	-54.0479	-25.2483	-28.7997	4.3652
T7744	-54.0364	-35.9384	-18.098	16.2808
T6978	-54.0345	-58.4634	4.429	6.5047
T0516	-54.0278	-40.4151	-13.6127	13.504
T1291	-54.0103	-38.9655	-15.0447	6.5166
T0884	-53.9988	-52.8369	-1.1619	9.1454
T6968	-53.993	-53.1815	-0.8115	8.6369
T6915	-53.9475	-52.5872	-1.3604	5.9046
T1785	-53.9126	-43.3379	-10.5747	15.6987
T0044	-53.8872	-56.0139	2.1267	48.664
T0373	-53.8098	-50.9204	-2.8894	7.7978
T8402	-53.7961	-51.5978	-2.1982	8.8125
T0237	-53.775	-49.8246	-3.9504	10.1002
T0343	-53.7533	-47.8284	-5.9249	12.6927
T1539	-53.7514	-53.0358	-0.7156	24.5679
T2364	-53.7346	-51.1023	-2.6322	6.4338
T3732	-53.705	-32.0434	-21.6615	5.4662
T1005L	-53.699	-39.1146	-14.5844	10.3139
T1330	-53.6952	-36.5407	-17.1545	9.5569
T2500	-53.6879	-44.3397	-9.3481	8.4124
T6544	-53.6122	-49.8323	-3.7799	12.7689
T5842	-53.6104	-46.8988	-6.7116	16.9418
T3098	-53.5796	-50.3263	-3.2533	7.6649
T2677	-53.5778	-39.8658	-13.712	16.1515
T6796	-53.5672	-53.3279	-0.2393	7.8013
T4980	-53.5532	-50.2329	-3.3203	8.398
T2136	-53.5414	-36.5312	-17.0102	9.11
T1530	-53.5391	-40.0692	-13.47	14.0603
T3034	-53.5128	-35.9826	-17.5302	8.6343
T14495	-53.4977	-45.6316	-7.8662	60.6778
T7902	-53.4883	-36.7867	-16.7016	13.0633
T7013	-53.4789	-51.2581	-2.2208	8.9162
T2923	-53.4765	-50.963	-2.5135	17.2687
T2270	-53.4687	-35.7295	-17.7393	8.6827
T1452	-53.4327	-52.8824	-0.5503	5.082
T3489	-53.4202	-53.3915	-0.0287	15.1067
T1735	-53.4137	-48.2403	-5.1735	11.6438
T1792	-53.4055	-53.0265	-0.379	9.7255
T8128	-53.3713	-42.6886	-10.6828	6.7084
T1604	-53.3618	-38.2088	-15.153	9.2078
T0736	-53.3575	-16.2864	-37.0711	5.3952
T2025	-53.3532	-52.1458	-1.2074	3.9818
T2582	-53.3465	-52.946	-0.4005	15.6625
T7551	-53.3406	-51.9602	-1.3804	10.3564
T0979	-53.3046	-50.8965	-2.4081	22.2309
T0157	-53.3045	-51.6366	-1.6679	3.8934
T2963	-53.2931	-36.7021	-16.5909	18.7305
T1491	-53.2444	-35.4186	-17.8258	13.7655
T1531	-53.2019	-50.9558	-2.2461	24.6423
T3626	-53.1903	-52.4167	-0.7737	12.2514
T4690	-53.1853	-49.7278	-3.4575	8.5207
T2795	-53.1572	-47.7179	-5.4393	8.0455
T0374L	-53.1456	-46.3055	-6.8401	7.7264
T2957	-53.1314	-51.9691	-1.1623	7.6404
T0108	-53.1297	-44.2142	-8.9155	12.0707
T1176	-53.127	-53.28	0.153	10.8916
T1566	-53.1184	-48.0873	-5.0311	3.6449
T2499	-53.1178	-52.9044	-0.2134	36.1812
T5153	-53.1061	-52.6837	-0.4223	13.3723
T7212	-53.0875	-51.2745	-1.8129	12.6232
T0101	-53.0501	-50.6731	-2.377	11.8407
T6349	-53.0468	-33.0738	-19.973	8.9338
T0458	-53.0284	-38.7468	-14.2817	16.3303
T0815L	-53.0255	-34.6162	-18.4093	17.233
T4341	-53.0172	-49.5068	-3.5105	11.7357
T7975	-53.016	-42.5799	-10.4361	16.1473
T6571	-52.9557	-39.5528	-13.4029	12.5228
T0374	-52.9233	-44.3333	-8.59	13.9561
T2546	-52.9164	-51.4315	-1.4849	15.8047
T0224	-52.9006	-38.8699	-14.0307	9.3278
T6016	-52.8973	-54.732	1.8347	21.9623
T1257	-52.8752	-37.781	-15.0942	6.5516
T1766	-52.8027	-51.9806	-0.8222	9.2361
T0866	-52.8013	-47.8555	-4.9457	8.5931
T0408	-52.7469	-38.3215	-14.4254	11.3254
T5602	-52.7157	-38.3146	-14.401	6.1591
T0056	-52.7088	-41.3004	-11.4084	19.2686
T3S0309	-52.6762	-46.8765	-5.7996	12.5161
T1756	-52.6608	-44.7089	-7.9519	7.2685
T0942	-52.5783	-34.0601	-18.5183	13.67
T2399	-52.5576	-52.5576	0.0	9.9517
T0093	-52.5519	-50.3922	-2.1597	8.7696
T0093L	-52.5377	-51.1633	-1.3744	7.6841
T0806	-52.5349	-37.7423	-14.7926	8.1975
T1050	-52.5257	-48.7053	-3.8204	9.0538
T0161	-52.4753	-39.0589	-13.4164	4.9092
T1335	-52.4739	-43.0622	-9.4117	11.0231
T0412	-52.4637	-49.3397	-3.124	14.1175
T5077	-52.4426	-44.6653	-7.7773	17.4334
T8404	-52.4412	-28.5084	-23.9327	6.6802
T7394	-52.4389	-43.1081	-9.3307	5.1369
T0325	-52.4338	-43.628	-8.8058	7.0672
T2564	-52.4001	-36.8605	-15.5396	6.3209
T0900	-52.3879	-47.8317	-4.5562	7.181
T5159	-52.3807	-41.4665	-10.9143	13.6962
T6638	-52.3789	-47.0761	-5.3028	10.018
T7807	-52.3598	-37.6873	-14.6726	2.4319
T0373L	-52.3485	-49.5919	-2.7566	9.4536
T0191	-52.3227	-44.0081	-8.3146	7.6702
T0703	-52.3212	-41.8245	-10.4967	5.1255
T1421	-52.3199	-40.49	-11.8299	7.2602
T6929	-52.2873	-38.0956	-14.1917	7.2362
T1533	-52.2631	-45.6852	-6.578	5.6765
T0727	-52.2588	-48.6672	-3.5916	8.1621
T2745	-52.2282	-36.456	-15.7722	6.5223
T0918	-52.1902	-51.0817	-1.1085	19.2095
T1093	-52.1647	-35.9425	-16.2222	17.3437
T2539	-52.1479	-35.5714	-16.5765	9.1826
T7000	-52.1337	-44.1455	-7.9882	7.1108
T1110	-52.1325	-35.0478	-17.0847	13.5311
T1332	-52.1297	-51.751	-0.3787	12.1226
T5858	-52.1179	-42.3348	-9.7831	5.9478
T0116	-52.1138	-35.3032	-16.8106	17.1344
T6923	-52.1135	-38.1235	-13.99	7.4448
T2202	-52.1125	-36.0112	-16.1013	13.6262
T0401	-52.112	-44.5904	-7.5216	20.9997
T4566	-52.0652	-32.5758	-19.4894	1.4097
T7041	-52.0609	-48.7748	-3.2861	10.7273
T1157	-52.0433	-52.9781	0.9348	12.5247
T0150	-52.0366	-33.389	-18.6476	7.3193
T0826	-52.026	-34.9264	-17.0996	1.948
T0331	-52.0205	-36.9185	-15.1019	11.522
T2P2810	-52.0082	-50.9824	-1.0259	7.5937
T0700	-52.006	-35.003	-17.0031	17.1832
T1293	-52.0059	-34.5405	-17.4654	17.6536
T13072	-51.9994	-50.5038	-1.4956	11.0789
T1222	-51.9858	-32.7195	-19.2663	15.497
T1181	-51.9806	-40.3155	-11.6651	7.5462
T2O2667	-51.9713	-51.3545	-0.6168	9.3915
T3623	-51.9703	-44.8231	-7.1472	7.8435
T1653	-51.9194	-42.0146	-9.9048	10.3377
T0958	-51.911	-38.3142	-13.5968	5.9758
T8064	-51.9062	-39.2139	-12.6924	8.9496
T1008	-51.8963	-32.5586	-19.3377	5.5969
T3949	-51.8851	-35.8934	-15.9917	11.185
T6561	-51.8836	-35.9504	-15.9332	7.5944
T0708	-51.8798	-40.5037	-11.3762	5.9485
T1669	-51.876	-43.9552	-7.9208	8.8612
T4552	-51.8608	-51.0177	-0.8431	15.2956
T0852	-51.8376	-31.1759	-20.6617	6.3557
T0036	-51.8299	-40.5008	-11.3292	4.3146
T8389	-51.8249	-32.7567	-19.0682	15.1015
T3716	-51.8003	-38.1592	-13.6412	12.2329
T6373	-51.7936	-26.3942	-25.3995	5.2449
T3457	-51.7902	-35.8036	-15.9865	7.0318
T1926	-51.7879	-51.8296	0.0416	9.0487
T1086	-51.7799	-50.5138	-1.2661	19.0251
T4503	-51.7745	-50.0162	-1.7583	19.709
T2554	-51.7717	-49.7513	-2.0204	12.319
T3272	-51.7496	-33.0898	-18.6599	8.7526
T0947	-51.7325	-47.3756	-4.3568	16.4829
T1672	-51.7292	-24.7638	-26.9655	8.8371
T0975	-51.7282	-44.0996	-7.6285	7.2165
T8010	-51.7176	-50.5761	-1.1414	8.7442
T1852	-51.6958	-37.4442	-14.2516	5.6034
T8127	-51.689	-10.1088	-41.5802	0.0
T2671	-51.6591	-50.7196	-0.9395	3.524
T7584	-51.6519	-52.2618	0.6099	17.0729
T1278	-51.645	-49.8689	-1.7761	11.9659
T2815	-51.6449	-50.0204	-1.6245	8.2065
T2556	-51.6321	-50.4212	-1.211	5.085
T8387	-51.6278	-47.1942	-4.4337	8.573
T1534	-51.6267	-41.1957	-10.4309	20.8015
T6386	-51.6018	-33.6076	-17.9941	8.1863
T5000	-51.5984	-49.1859	-2.4125	12.8191
T7939	-51.5917	-34.6796	-16.9121	8.1931
T6999	-51.5915	-40.0646	-11.5269	7.5666
T2806	-51.5864	-44.6033	-6.9831	46.8318
T0197	-51.5813	-48.0956	-3.4857	10.6283
T4269	-51.579	-32.6294	-18.9496	13.7615
T1191L	-51.577	-35.3369	-16.2401	10.073
T7603	-51.5733	-44.2329	-7.3404	12.8016
T8364	-51.5548	-41.8432	-9.7116	7.4741
T0814	-51.5374	-33.1598	-18.3777	6.8564
T1054	-51.5132	-32.5008	-19.0124	3.8883
T5008	-51.5068	-52.4086	0.9018	16.4259
T7133	-51.4948	-42.8909	-8.6039	8.1165
T8416	-51.4559	-50.4985	-0.9574	5.4267
T8132	-51.4515	-24.3269	-27.1246	7.3576
T0758	-51.4456	-34.7867	-16.6589	2.8036
T4063	-51.4425	-36.9075	-14.535	9.0287
T6020	-51.4382	-41.9193	-9.5189	2.1457
T1617	-51.4163	-37.2203	-14.1961	7.6768
T2996	-51.3957	-44.3303	-7.0653	11.1416
T0077	-51.3785	-35.2239	-16.1547	5.9491
T2485	-51.3721	-49.4579	-1.9142	9.515
T5135	-51.3713	-35.7035	-15.6678	12.0388
T0816	-51.3451	-34.9417	-16.4034	7.3593
T5495	-51.3297	-35.3645	-15.9652	6.0312
T1594	-51.3283	-53.1163	1.788	25.8236
T5013	-51.3182	-41.1862	-10.1319	10.4029
T6864	-51.3167	-50.6395	-0.6772	19.8411
T1191	-51.3074	-33.2754	-18.032	6.5653
T0342	-51.2975	-35.5815	-15.716	7.663
T0055L	-51.2859	-38.2475	-13.0385	3.8595
T7469	-51.2729	-26.7853	-24.4877	5.6693
T6587	-51.2225	-36.0106	-15.2119	14.4072
T0520	-51.219	-48.1037	-3.1153	9.2833
T1495	-51.1896	-37.6595	-13.5301	11.716
T1239	-51.1886	-40.7208	-10.4679	15.0345
T1127	-51.1775	-49.5154	-1.6621	24.8598
T0322	-51.1756	-37.1513	-14.0243	5.8976
T1484L	-51.1675	-38.5297	-12.6378	13.5099
T2438	-51.1492	-51.0398	-0.1094	12.4775
T1041	-51.1452	-28.7588	-22.3864	6.039
T0433	-51.1438	-40.6767	-10.4671	6.0068
T1505	-51.1244	-30.1652	-20.9592	2.9838
T1468	-51.1188	-34.5818	-16.537	1.8481
T0691	-51.1186	-40.6151	-10.5035	6.69
T1674	-51.1168	-35.7015	-15.4153	19.5144
T1052	-51.0949	-41.8386	-9.2564	13.6899
T3529	-51.067	-30.9817	-20.0853	8.5437
T0864	-51.0552	-44.6413	-6.4139	8.0698
T6499	-51.0512	-50.9047	-0.1464	9.8135
T2269	-51.0506	-34.4083	-16.6423	2.4821
T8046	-51.048	-28.6112	-22.4368	6.4813
T1963	-51.0428	-51.3689	0.3262	4.7886
T7093	-51.0257	-48.2833	-2.7424	6.2476
T8384	-51.0231	-32.7976	-18.2256	15.4423
T1087	-50.9903	-47.1206	-3.8697	7.0272
T1062	-50.9705	-47.0164	-3.9541	4.1922
T1169	-50.9335	-46.9254	-4.0081	9.0513
T6472	-50.9231	-48.0001	-2.923	16.9663
T0837	-50.9136	-42.4397	-8.4739	6.7846
T1410	-50.9072	-35.2554	-15.6518	11.4033
T1170	-50.8935	-45.0699	-5.8236	6.7813
T1197	-50.8852	-50.1741	-0.7111	21.1346
T4537	-50.8764	-42.1408	-8.7356	17.4362
T2762	-50.8658	-29.7564	-21.1094	7.588
T6478	-50.864	-39.8103	-11.0538	6.4029
T1872	-50.8567	-49.6503	-1.2064	10.498
T3096	-50.8561	-36.7586	-14.0976	13.1559
T2200	-50.8522	-35.33	-15.5223	5.34
T6597	-50.831	-40.2873	-10.5438	8.7986
T1593	-50.8296	-49.8234	-1.0062	9.6482
T0165	-50.7645	-41.2199	-9.5446	7.4067
T0464	-50.7591	-39.2228	-11.5363	14.7516
T1736	-50.7507	-49.087	-1.6637	6.5751
T0497	-50.7469	-44.9379	-5.809	10.7479
T12643	-50.7085	-46.6518	-4.0567	13.1735
T6875	-50.6936	-35.2499	-15.4438	6.8955
T0917	-50.6656	-32.3912	-18.2745	7.0323
T1988	-50.6628	-50.8759	0.2131	8.2593
T2590	-50.6464	-48.4876	-2.1589	5.4937
T0425L	-50.6452	-31.9219	-18.7233	9.6521
T2965	-50.6397	-43.7926	-6.8471	19.0635
T1107	-50.6285	-29.3259	-21.3026	4.2521
T0143	-50.6068	-45.1234	-5.4834	6.2781
T2O2666	-50.5187	-49.6875	-0.8312	10.2398
T0055	-50.4968	-39.0766	-11.4202	3.9569
T0382	-50.4939	-22.5848	-27.9091	3.9978
T6739	-50.4865	-28.3317	-22.1548	8.1143
T1273	-50.4663	-35.8382	-14.6281	10.6543
T0188	-50.4398	-49.6125	-0.8273	21.4034
T2580	-50.4027	-34.1068	-16.2959	9.5419
T0199	-50.3957	-29.0137	-21.382	8.3743
T0773	-50.3866	-37.4891	-12.8975	10.0791
T7369	-50.3788	-38.3521	-12.0267	17.5371
T2901	-50.3742	-43.3034	-7.0708	7.7763
T6567	-50.3663	-36.2862	-14.0801	2.6357
T6788	-50.3631	-49.765	-0.5981	19.982
T0865	-50.3559	-33.7665	-16.5894	8.6436
T0814L	-50.3285	-29.5168	-20.8117	7.4892
T0379	-50.2908	-27.5452	-22.7456	6.0355
T8651	-50.2898	-49.8223	-0.4675	8.8505
T2447	-50.2612	-49.0989	-1.1624	12.627
T0921	-50.2518	-31.1045	-19.1473	3.1459
T2968	-50.2425	-43.0282	-7.2143	15.16
T4999	-50.1915	-49.4561	-0.7354	9.2544
T1105	-50.1842	-42.9239	-7.2603	17.4685
T2305	-50.1617	-49.8383	-0.3234	16.9181
T1646	-50.1548	-47.5572	-2.5976	8.923
T6S0722	-50.1475	-45.7689	-4.3787	11.6912
T0811	-50.1383	-43.1576	-6.9807	14.4108
T0490	-50.1342	-30.802	-19.3322	3.8924
T0112	-50.1281	-41.3043	-8.8238	13.3901
T2585	-50.1062	-42.7053	-7.4009	27.8066
T1109	-50.1044	-46.1055	-3.999	5.3248
T1586	-50.0921	-32.4246	-17.6675	2.131
T4553	-50.0438	-38.2977	-11.7461	6.439
T1049L	-50.033	-47.0521	-2.9808	15.189
T0156	-49.9821	-45.2821	-4.7001	12.1505
T0076	-49.9806	-43.1159	-6.8647	8.9794
T1184	-49.976	-48.0704	-1.9056	2.0451
T2360	-49.9446	-50.0476	0.1029	7.5649
T1402	-49.9436	-34.8516	-15.092	9.7326
T1294	-49.9327	-32.9926	-16.9401	15.5928
T6439	-49.9288	-44.3389	-5.5899	9.6714
T4117	-49.9174	-35.3523	-14.5652	8.2825
T8139	-49.8948	-29.3798	-20.515	3.9533
T3141	-49.8929	-41.1981	-8.6948	3.1923
T0885	-49.8835	-29.2762	-20.6072	3.7832
T6271	-49.8632	-43.6901	-6.1731	24.2952
T1095	-49.8559	-33.7308	-16.1252	16.2711
T8143	-49.8459	-45.0693	-4.7766	14.4555
T0402	-49.844	-49.6269	-0.2171	9.3221
T7812	-49.8439	-31.0756	-18.7684	1.3207
T2184L	-49.8332	-31.7499	-18.0833	4.9148
T6S1373	-49.8198	-47.4039	-2.4158	13.1433
T2320	-49.7463	-38.6764	-11.0699	10.9254
T0088	-49.7229	-51.7432	2.0203	5.643
T2736	-49.6789	-21.8235	-27.8555	4.0774
T7964	-49.6771	-46.2301	-3.447	5.8246
T6992	-49.669	-30.9219	-18.7471	3.5188
T3941	-49.6637	-33.397	-16.2667	7.221
T2656	-49.6585	-47.2626	-2.3959	8.1039
T6218	-49.6486	-49.4121	-0.2366	6.8652
T6244	-49.6405	-33.7252	-15.9153	4.1683
T6694	-49.6335	-34.4462	-15.1872	3.6184
T0782	-49.6213	-39.5981	-10.0232	6.1207
T1921	-49.5949	-49.1104	-0.4845	16.0416
T8399	-49.5927	-35.9967	-13.596	10.4848
T2553	-49.5796	-47.5962	-1.9833	7.0114
T4412	-49.5732	-31.3538	-18.2194	7.9112
T2163	-49.544	-44.8095	-4.7344	10.3621
T3500	-49.5288	-48.1763	-1.3525	10.1602
T0166	-49.5286	-44.2214	-5.3072	19.9167
T6505	-49.5236	-39.1303	-10.3933	3.1137
T3279	-49.4876	-30.4623	-19.0253	2.8042
T0336	-49.4813	-49.6739	0.1927	12.0087
T1649	-49.4677	-35.0549	-14.4128	3.7531
T6112	-49.4343	-48.8033	-0.631	24.2402
T0896	-49.4273	-39.4182	-10.009	1.7584
T1321	-49.4094	-45.31	-4.0994	4.8385
T5832	-49.385	-37.297	-12.088	5.6429
T1458	-49.3707	-34.1073	-15.2634	6.6479
T2686L	-49.3693	-36.166	-13.2033	8.4961
T1132	-49.3623	-51.8817	2.5194	6.0215
T1894	-49.3236	-50.2666	0.943	10.6922
T2871	-49.3043	-46.7142	-2.5901	11.367
T1206	-49.2992	-39.5494	-9.7499	8.3274
T5820	-49.2947	-39.4319	-9.8629	7.2793
T0425	-49.294	-32.6309	-16.6631	5.4226
T1277	-49.2813	-42.5531	-6.7282	16.3356
T1303	-49.2703	-37.107	-12.1633	14.5614
T0154	-49.2669	-37.3296	-11.9373	4.9463
T0919	-49.2659	-35.6507	-13.6153	8.5868
T3547	-49.2531	-46.1669	-3.0862	7.8754
T1207	-49.2474	-48.7761	-0.4714	17.8558
T6106	-49.2186	-49.7478	0.5292	5.3424
T0364	-49.1656	-42.5628	-6.6028	8.0512
T1024	-49.1588	-34.1475	-15.0113	6.8441
T14856	-49.1575	-47.6148	-1.5427	21.0885
T2231	-49.1117	-48.0155	-1.0962	4.7715
T0839L	-49.1109	-36.4904	-12.6206	6.2455
T6241	-49.1103	-37.2358	-11.8745	6.8804
T3085	-49.0714	-49.7263	0.6549	9.2541
T1661	-49.0592	-36.4568	-12.6024	18.6562
T1446	-49.0466	-44.1306	-4.916	14.2109
T8382	-49.0271	-38.9265	-10.1006	10.6399
T0459	-49.0203	-35.3996	-13.6207	7.6602
T6873	-48.9967	-34.2113	-14.7854	8.0618
T4576	-48.9955	-42.2359	-6.7596	5.7411
T0209	-48.9803	-39.4416	-9.5388	38.1762
T1575	-48.9789	-42.3027	-6.6762	11.4273
T3948	-48.9712	-32.8794	-16.0918	5.9595
T0903	-48.9526	-35.1522	-13.8004	11.4392
T6357	-48.9421	-35.9095	-13.0327	10.1802
T0750	-48.8843	-29.5384	-19.3458	5.9869
T2686	-48.8671	-36.9333	-11.9338	7.7203
T0104	-48.8351	-47.6883	-1.1468	10.818
T0981	-48.8131	-34.1155	-14.6976	15.5471
T6414	-48.7977	-47.4943	-1.3034	11.78
T1561	-48.7905	-45.1319	-3.6586	17.5714
T7560	-48.7826	-48.0683	-0.7143	9.5999
T0057	-48.7792	-51.9009	3.1217	12.9901
T0364L	-48.7654	-43.3301	-5.4353	11.1645
T8386	-48.72	-36.4965	-12.2234	7.9708
T0216	-48.7018	-38.063	-10.6388	8.6008
T6956	-48.6969	-46.6179	-2.079	10.2514
T7412	-48.6658	-42.4407	-6.2251	6.6919
T23133	-48.6574	-39.2416	-9.4157	7.8956
T3610	-48.6485	-41.5184	-7.13	10.0006
T1002	-48.5968	-34.3044	-14.2924	9.601
T4997	-48.5941	-50.996	2.4019	33.107
T2946	-48.5644	-33.4282	-15.1362	1.0369
T6316	-48.5454	-46.8094	-1.736	22.2596
T0082	-48.5117	-37.5206	-10.9911	9.2844
T6S1369	-48.4707	-43.1758	-5.2949	11.3931
T0771	-48.4561	-42.6755	-5.7806	23.3704
T1782	-48.4434	-48.3374	-0.106	7.7313
T6574	-48.4324	-30.6584	-17.774	5.3149
T0385	-48.4035	-32.9267	-15.4768	6.9939
T3362	-48.4008	-44.3154	-4.0854	10.581
T0292	-48.3786	-31.6483	-16.7303	11.3596
T1611	-48.3777	-34.523	-13.8548	11.156
T0687	-48.3723	-47.1269	-1.2453	20.6725
T1090	-48.3709	-34.8416	-13.5293	11.4886
T1163	-48.3687	-46.8163	-1.5524	25.4921
T2326	-48.3596	-47.3925	-0.9671	10.8942
T1451	-48.3498	-35.2145	-13.1352	2.1033
T0999	-48.3384	-45.807	-2.5314	12.5143
T0839	-48.3261	-35.2279	-13.0982	5.5349
T1542	-48.3179	-33.491	-14.8269	21.6987
T5032	-48.2934	-47.3404	-0.953	3.5754
T6447	-48.2727	-41.2044	-7.0683	15.7499
T0139	-48.2649	-51.2314	2.9665	8.8151
T0937	-48.2445	-45.6858	-2.5586	12.9345
T1243	-48.2416	-43.0698	-5.1718	17.247
T1936	-48.2219	-43.5967	-4.6252	8.1796
T6410	-48.2058	-36.6812	-11.5246	4.4914
T0902	-48.1977	-32.6965	-15.5012	2.3339
T6387	-48.1806	-47.0249	-1.1556	10.3852
T7636	-48.1703	-31.8368	-16.3335	15.7965
T1538	-48.1691	-41.9308	-6.2383	8.7329
T3857	-48.1691	-47.7194	-0.4497	13.2002
T6880	-48.1494	-49.8736	1.7242	11.1334
T8130	-48.1449	-34.6814	-13.4635	11.6028
T1006	-48.1365	-43.5433	-4.5932	14.9926
T0254	-48.1339	-48.3582	0.2244	51.0146
T0031	-48.1323	-37.606	-10.5263	14.5794
T1276	-48.0442	-34.169	-13.8752	4.8854
T4460	-48.0198	-45.5465	-2.4733	12.3311
T1235	-48.0183	-43.7154	-4.303	14.294
T1625	-47.9988	-33.5255	-14.4733	13.963
T3465	-47.9975	-46.6118	-1.3857	7.2567
T3254	-47.9931	-46.8089	-1.1843	11.7978
T0269	-47.9349	-46.3415	-1.5934	14.5399
T2550	-47.9234	-31.7164	-16.207	8.0268
T4982	-47.907	-42.0128	-5.8942	5.2817
T0306	-47.898	-33.011	-14.887	8.6178
T2938	-47.8897	-46.273	-1.6167	10.6965
T0250	-47.8875	-28.5352	-19.3523	5.1338
T2O2733	-47.8518	-32.7825	-15.0693	2.7792
T2389	-47.8243	-42.6317	-5.1925	10.2061
T3290	-47.8133	-35.6904	-12.1229	5.3967
T3441	-47.809	-38.0369	-9.7721	5.3185
T2529	-47.8082	-41.045	-6.7632	6.0289
T5S2178	-47.8007	-46.3785	-1.4222	19.2725
T1439	-47.7707	-46.9345	-0.8362	22.6661
T0810	-47.755	-20.9835	-26.7715	4.9943
T2742	-47.7437	-41.663	-6.0807	16.0749
TQ0084	-47.7279	-36.2054	-11.5225	5.5094
T8709	-47.7277	-48.6353	0.9076	8.6115
T1597	-47.7207	-44.1578	-3.5629	19.4361
T0760	-47.7081	-48.078	0.3699	12.2124
T1666	-47.7066	-44.5549	-3.1517	13.3836
T2316	-47.7017	-33.1668	-14.535	14.3281
T2197	-47.6806	-44.1505	-3.5301	50.6881
T0951	-47.6685	-32.8326	-14.8359	7.4565
T0242	-47.6529	-32.9093	-14.7435	22.3034
T7581	-47.6338	-46.4712	-1.1626	8.9883
T4462	-47.6322	-41.9755	-5.6567	7.1375
T3233	-47.6193	-43.2418	-4.3775	12.6298
T1805	-47.6024	-33.9864	-13.616	8.8633
T0348	-47.5912	-31.0745	-16.5166	3.4579
T5041	-47.5301	-32.4128	-15.1173	6.8417
T1640	-47.5228	-28.0205	-19.5023	7.1449
T6288	-47.4815	-40.277	-7.2045	16.4037
T1193	-47.4579	-42.306	-5.1519	8.0703
T4577	-47.4522	-44.7265	-2.7257	8.5523
T5784	-47.4181	-39.6536	-7.7645	7.2042
T6411	-47.3977	-38.6701	-8.7276	4.3726
T1415	-47.3697	-29.8476	-17.5222	8.6813
T1444	-47.3695	-29.5015	-17.8681	15.8279
T0226	-47.3508	-41.3849	-5.9659	6.4173
T1174	-47.3424	-41.8004	-5.542	6.4135
T7839	-47.3422	-36.0746	-11.2676	10.7625
T1211	-47.3391	-34.6444	-12.6948	4.8587
T0696	-47.3244	-38.4627	-8.8616	6.6533
T2403	-47.3163	-30.7143	-16.602	4.3151
T1319	-47.3139	-29.512	-17.8019	8.0743
T0926	-47.3012	-23.5997	-23.7015	4.2561
T4952	-47.2799	-45.8219	-1.458	3.7722
T0239	-47.2415	-33.5898	-13.6517	3.7017
T6665	-47.2342	-47.6806	0.4463	4.2734
T1051	-47.2223	-41.2395	-5.9828	9.1284
T3S0807	-47.2089	-36.2169	-10.992	14.9437
T0181	-47.2079	-46.4778	-0.7301	21.3537
T1747	-47.1986	-45.9784	-1.2202	3.6378
T1466	-47.1126	-30.5933	-16.5193	3.736
T6552	-47.0635	-45.3054	-1.7581	12.758
T3033	-47.0443	-43.9875	-3.0568	6.084
T6096	-47.0154	-41.2274	-5.788	6.8857
T0498	-46.9916	-30.9231	-16.0685	6.2158
T0721	-46.9742	-27.3889	-19.5854	7.3305
T1499	-46.9335	-45.3961	-1.5374	15.7251
T1398	-46.9335	-47.7116	0.7782	3.4831
T2A2509	-46.9172	-45.5702	-1.347	8.4503
T0280	-46.9126	-38.5428	-8.3698	7.2885
T0424	-46.8893	-17.2935	-29.5958	0.7842
T8136	-46.8889	-46.7684	-0.1205	7.2031
T1337	-46.8647	-24.6996	-22.1651	3.9488
T1519L	-46.8557	-45.6778	-1.1779	8.9374
T1141	-46.8496	-45.857	-0.9926	6.4874
T5963	-46.8335	-28.074	-18.7594	5.6323
T0031L	-46.8227	-46.3926	-0.4301	13.4211
T7569	-46.8044	-45.9548	-0.8496	7.4636
T2899	-46.8031	-45.064	-1.7391	5.7369
T6958	-46.7868	-33.8506	-12.9362	3.9757
T0337	-46.7837	-43.4219	-3.3618	17.2624
T2115	-46.7768	-46.7637	-0.0131	4.9429
T6943	-46.7719	-45.526	-1.2459	9.175
T0717	-46.7683	-32.8437	-13.9245	9.9151
T3273	-46.7558	-44.4601	-2.2958	10.5416
T1201	-46.7541	-33.0346	-13.7195	6.7628
T8358	-46.7541	-42.363	-4.3911	6.8621
T1395	-46.749	-29.496	-17.253	9.7259
T6963	-46.7367	-28.0587	-18.678	8.0846
T1066	-46.7188	-34.7921	-11.9267	16.2679
T6470	-46.7165	-31.8774	-14.839	5.597
T6424	-46.7154	-31.4144	-15.301	3.6612
T0697	-46.6982	-40.0627	-6.6355	10.6149
T1381	-46.6972	-46.0887	-0.6085	18.2032
T1464	-46.6939	-48.7215	2.0276	10.4058
T8400	-46.6899	-23.9082	-22.7817	4.9146
T0025	-46.6827	-35.0371	-11.6456	20.2946
T0744	-46.6776	-31.2915	-15.3861	6.2766
T7063	-46.6709	-29.3345	-17.3364	3.0399
T1734	-46.6674	-45.8031	-0.8643	7.7813
T8452	-46.6273	-41.8756	-4.7517	5.2997
T0103	-46.6264	-41.6775	-4.9489	13.588
T8146	-46.6236	-44.6777	-1.9459	7.7728
T1519	-46.6219	-45.6814	-0.9405	10.468
T1656	-46.6202	-37.1028	-9.5175	7.1747
T2542	-46.6195	-37.3595	-9.26	3.1597
T0131	-46.6065	-33.8023	-12.8042	6.5193
T4008	-46.5869	-42.2334	-4.3535	5.9362
T5391	-46.5783	-45.9887	-0.5896	11.4404
T1654	-46.5615	-32.8664	-13.6951	5.4892
T6002	-46.5314	-45.6547	-0.8767	8.7111
T5995	-46.5229	-45.0884	-1.4344	9.6086
T7146	-46.5218	-17.3869	-29.1349	1.5935
T1619	-46.5214	-36.7432	-9.7782	3.6336
T1306	-46.5146	-30.0404	-16.4742	5.9684
T6625	-46.5078	-35.953	-10.5548	3.7366
T1475	-46.5034	-45.0346	-1.4688	19.401
T8403	-46.4694	-34.0088	-12.4606	4.4634
T0963	-46.4627	-36.8553	-9.6074	6.5625
T6680	-46.4359	-40.7826	-5.6534	12.1801
T0990	-46.4238	-44.4896	-1.9342	8.392
T2132	-46.4171	-41.5038	-4.9133	5.2139
T2228	-46.413	-17.8659	-28.5472	1.8608
T1638	-46.4064	-30.65	-15.7564	12.1669
T2552	-46.4038	-17.5725	-28.8312	3.0014
T3117	-46.3659	-28.9417	-17.4241	1.7176
T6651	-46.3413	-32.0069	-14.3344	3.783
T1290	-46.3411	-46.6404	0.2993	6.1991
T0211L	-46.2961	-40.4048	-5.8913	9.1138
T0435	-46.285	-46.6367	0.3517	7.9756
T6236	-46.2744	-35.9646	-10.3099	2.7262
T3824	-46.2737	-43.0486	-3.2251	10.218
T2728	-46.2545	-45.0357	-1.2188	7.5509
T1563	-46.2532	-38.4197	-7.8335	1.4027
T6687	-46.2518	-30.5924	-15.6593	5.6169
T6606	-46.2501	-45.2732	-0.9769	3.4766
T0168	-46.2164	-44.1174	-2.099	3.3599
T0755	-46.2135	-22.3678	-23.8457	3.9902
T0261	-46.2108	-41.9825	-4.2282	26.6908
T2S1865	-46.2066	-43.3554	-2.8512	4.6951
T1526	-46.1903	-39.2862	-6.9041	4.8598
T6192	-46.1899	-42.7607	-3.4293	14.4806
T0270	-46.1851	-43.3662	-2.819	18.2599
T2508	-46.1603	-43.3089	-2.8514	4.6391
T6620	-46.1373	-45.8737	-0.2636	8.9829
T3524	-46.1345	-33.7746	-12.3599	5.4809
T6448	-46.1268	-35.2579	-10.8689	12.0826
T0519	-46.1249	-48.1556	2.0307	12.3454
T6744	-46.1131	-42.6077	-3.5054	20.0981
T0457	-46.0703	-30.5923	-15.478	7.935
T0194	-46.0697	-32.1598	-13.9098	7.2017
T0396	-46.0508	-26.2182	-19.8325	3.7648
T6602	-46.0306	-40.2934	-5.7371	5.7098
T0345	-45.9868	-31.6236	-14.3633	3.0943
T6529	-45.9637	-44.2437	-1.72	20.2988
T0344L	-45.9438	-45.771	-0.1727	9.5197
T0381	-45.9315	-26.4232	-19.5083	11.3736
T6497	-45.9006	-36.7195	-9.1811	8.4343
T0770	-45.8918	-25.1589	-20.7329	4.7052
T4094	-45.8843	-32.6025	-13.2818	6.3825
T4565	-45.8828	-32.7646	-13.1182	2.2006
T6430	-45.879	-44.6006	-1.2784	16.4408
T0380	-45.8748	-45.0894	-0.7854	14.5415
T0184	-45.8602	-36.3911	-9.4691	6.8306
T2574	-45.8367	-38.4314	-7.4053	6.2322
T2522	-45.8183	-30.5762	-15.2421	16.3534
T0351	-45.8031	-37.2671	-8.536	10.2574
T1546	-45.7918	-38.4196	-7.3723	5.3827
T3122	-45.7793	-36.7531	-9.0262	7.7877
T0444L	-45.7725	-45.1897	-0.5827	8.5927
T2S0157	-45.7707	-45.3536	-0.4171	10.0072
T0717L	-45.7667	-27.0064	-18.7603	4.0615
T0475	-45.7587	-42.0915	-3.6671	6.9702
T1121	-45.7492	-41.7247	-4.0245	8.7205
T0344	-45.7467	-45.454	-0.2927	9.8837
T6906	-45.7427	-48.7202	2.9775	13.0585
T2339	-45.7238	-45.4913	-0.2325	8.9815
T7582	-45.6876	-32.1113	-13.5763	2.1674
T6686	-45.6704	-45.5534	-0.117	7.0495
T0142	-45.6651	-29.6355	-16.0296	4.5519
T1472	-45.6439	-47.5143	1.8704	11.5121
T1261	-45.6006	-43.8617	-1.739	10.1019
T0693	-45.5883	-29.6955	-15.8928	4.0688
T4121	-45.5531	-42.534	-3.019	7.5823
T6550	-45.5416	-46.1213	0.5797	9.1271
T1550	-45.5352	-43.1019	-2.4333	4.991
T2122	-45.5349	-45.5349	0.0	11.2679
T5603	-45.5198	-19.9002	-25.6197	7.2381
T6502	-45.4922	-43.9822	-1.51	14.8639
T6467	-45.4781	-24.2187	-21.2594	3.6092
T4561	-45.4545	-36.6116	-8.8429	4.026
T0384	-45.4222	-44.9252	-0.497	3.2376
T1503	-45.4218	-40.8744	-4.5473	5.4357
T7116	-45.4165	-27.3138	-18.1027	11.6191
T1210	-45.4099	-20.1612	-25.2487	1.8011
T0485	-45.4087	-41.0635	-4.3451	21.9218
T1204	-45.4019	-43.8926	-1.5092	18.1668
T0674	-45.398	-44.4156	-0.9824	6.8162
T6805	-45.3976	-19.419	-25.9786	2.1478
T6565	-45.363	-39.3698	-5.9932	5.3221
T1049	-45.3507	-35.8949	-9.4558	15.4232
T6S1665	-45.3484	-41.2453	-4.1031	9.3445
T0897	-45.3371	-30.7115	-14.6256	2.3238
T6101	-45.3206	-37.3812	-7.9394	5.9612
T4297	-45.32	-36.9175	-8.4024	5.3999
T0111	-45.304	-45.2486	-0.0554	17.2029
T1720	-45.285	-28.5236	-16.7614	4.2459
T3231	-45.2677	-32.4624	-12.8052	6.4085
T0146	-45.2672	-45.0659	-0.2013	5.7207
T1148	-45.2641	-38.2306	-7.0335	5.7737
T4284	-45.2475	-35.5559	-9.6916	11.3089
T1408	-45.2337	-43.8439	-1.3898	7.8133
T1262	-45.208	-30.0309	-15.1771	8.7169
T0378	-45.1931	-42.502	-2.6912	6.2871
T1149	-45.1713	-43.865	-1.3063	8.4512
T5593	-45.1684	-24.9878	-20.1807	4.9417
T0484	-45.166	-44.1157	-1.0503	4.9036
T6710	-45.1492	-33.9325	-11.2167	6.0029
T0695	-45.1213	-44.4218	-0.6995	10.5245
T6451	-45.1097	-21.6153	-23.4945	0.1553
T5059	-45.1085	-19.1367	-25.9719	1.7681
T1092	-45.1067	-40.5874	-4.5193	5.2509
T1012	-45.088	-43.1836	-1.9044	10.3444
T0859	-45.0807	-40.6952	-4.3855	3.2791
T6165	-45.0589	-46.0662	1.0074	9.0191
T1061	-45.0548	-45.275	0.2203	6.3332
T0444	-45.0535	-45.0688	0.0153	6.7423
T0231	-45.04	-41.7298	-3.3102	12.5759
T8666	-45.0305	-39.2486	-5.7818	14.4311
T2801	-45.023	-29.9255	-15.0975	10.2434
T0367	-44.9794	-43.2878	-1.6916	14.1621
T0038	-44.9781	-38.8689	-6.1092	25.995
T3280	-44.9763	-20.7621	-24.2142	0.1382
T1620	-44.9476	-33.0608	-11.8868	8.799
T1292	-44.9275	-33.4015	-11.526	10.3577
T5016	-44.8828	-41.6884	-3.1944	4.0125
T6684	-44.8812	-31.5083	-13.3729	7.2467
T2920	-44.8773	-36.8448	-8.0325	13.7086
T2212	-44.8705	-42.3422	-2.5282	7.9798
T2216	-44.8437	-40.4741	-4.3696	10.6671
T0230	-44.812	-33.5341	-11.278	14.9335
T8349	-44.8043	-43.591	-1.2134	10.8319
T2183	-44.7926	-48.0525	3.2598	68.2298
T8149	-44.7896	-29.5738	-15.2157	3.8107
T5376	-44.7771	-41.8931	-2.884	12.6788
T3044	-44.7748	-29.9195	-14.8554	4.0217
T2759	-44.7677	-42.1462	-2.6215	5.9263
T2966	-44.7655	-45.2199	0.4544	20.8978
T0784	-44.7602	-28.7361	-16.0241	9.7257
T8689	-44.7541	-34.9264	-9.8277	8.0635
T6713	-44.7391	-44.092	-0.6471	15.2338
T1555	-44.7338	-28.9087	-15.8251	7.0471
T7363	-44.7279	-44.0811	-0.6469	6.882
T0835	-44.7275	-47.9448	3.2173	9.726
T4966	-44.7148	-44.0763	-0.6385	8.2214
T6326	-44.6994	-22.8383	-21.8611	0.9631
T5023	-44.6921	-45.2468	0.5547	13.2189
T1438	-44.6632	-44.3596	-0.3035	5.9053
T7534	-44.6484	-27.0922	-17.5562	8.4293
T4564	-44.6382	-32.0741	-12.5642	6.488
T4542	-44.6305	-29.4951	-15.1354	6.7354
T2398	-44.6287	-43.5439	-1.0847	13.8761
T0073	-44.5967	-43.9147	-0.682	8.7627
T1021	-44.59	-43.727	-0.863	6.9593
T0713	-44.5816	-41.1431	-3.4385	17.3425
T2588	-44.5645	-43.6338	-0.9307	26.8878
T0320	-44.556	-38.6952	-5.8608	13.66
T7952	-44.5505	-42.6682	-1.8823	13.7845
T1325	-44.5371	-30.6455	-13.8916	2.5535
T0867	-44.5096	-29.6699	-14.8396	2.8341
T6374	-44.4972	-43.57	-0.9272	23.2272
T7503	-44.4751	-43.2776	-1.1975	11.9994
T4313	-44.4466	-32.9384	-11.5082	7.0173
T3704	-44.4377	-45.605	1.1673	8.4604
T2571	-44.4306	-35.2367	-9.1938	12.1931
T0377	-44.4036	-44.7275	0.3239	10.9661
T8398	-44.3998	-44.1997	-0.2001	9.5226
T2385	-44.3925	-42.4182	-1.9743	4.9408
T1264	-44.3807	-27.7363	-16.6444	11.5106
T1078	-44.3636	-40.8398	-3.5239	6.0116
T2131	-44.3539	-27.8033	-16.5506	6.7803
T1422	-44.3477	-38.779	-5.5687	12.082
T8413	-44.2907	-45.4445	1.1538	7.6386
T1155	-44.2751	-43.5134	-0.7618	3.4247
T0890	-44.2449	-28.9354	-15.3095	9.187
T5325	-44.2417	-37.5366	-6.7052	2.2501
T0432	-44.2412	-29.5553	-14.6859	4.825
T5186	-44.2154	-25.6768	-18.5386	8.4712
T1102	-44.1967	-43.6908	-0.5059	11.6532
T0163	-44.1678	-38.9254	-5.2424	12.1352
T7176	-44.1548	-34.844	-9.3107	5.2756
T1627	-44.1537	-42.3502	-1.8035	4.7015
T1058	-44.1531	-18.8875	-25.2656	2.9764
T2970	-44.145	-42.2572	-1.8878	2.7814
T2181	-44.1391	-42.4266	-1.7126	6.2715
T6892	-44.1202	-33.1239	-10.9963	2.7431
T0222	-44.108	-42.1336	-1.9745	10.2684
T1091	-44.0879	-43.3509	-0.737	10.5652
T1212	-44.0878	-35.9528	-8.135	1.8448
T1172	-44.062	-44.1565	0.0945	9.2235
T0102	-44.0381	-33.0776	-10.9605	5.8277
T2773	-44.0101	-42.5093	-1.5009	37.3632
T6221	-44.0014	-33.9785	-10.0229	5.6547
T1551	-43.995	-38.1714	-5.8236	4.2599
T0905	-43.993	-38.5669	-5.4261	10.0621
T8135	-43.989	-32.6309	-11.3581	4.4186
T0683	-43.9801	-43.263	-0.7171	13.9388
T1209	-43.9659	-29.3802	-14.5857	8.7392
T1179	-43.9635	-35.2111	-8.7524	6.5965
T4439	-43.9633	-30.7786	-13.1847	5.1564
T1482	-43.9583	-26.1198	-17.8385	7.9964
TJS2190	-43.9566	-41.1835	-2.7731	9.5439
T0788	-43.949	-23.6312	-20.3178	8.5652
T2392	-43.9342	-32.7895	-11.1446	4.1556
T4986	-43.9296	-44.592	0.6624	27.8859
T1399	-43.9201	-41.6065	-2.3136	11.1386
T2S0850	-43.916	-16.3787	-27.5374	3.7388
T1077	-43.9008	-40.1489	-3.752	6.1875
T0685	-43.8625	-43.2443	-0.6182	11.1039
T1133	-43.8592	-39.7043	-4.155	5.3358
T0087L	-43.8559	-24.0318	-19.8241	2.57
T2914	-43.8445	-39.8062	-4.0384	4.9711
T6237	-43.8399	-34.7164	-9.1236	9.1445
T1385	-43.8389	-40.2337	-3.6053	18.403
T0391	-43.8266	-42.3648	-1.4618	2.6473
T6737	-43.8161	-29.2645	-14.5516	3.6729
T2804	-43.8026	-42.453	-1.3495	15.3001
T1114	-43.7823	-25.5051	-18.2772	7.8465
T22459	-43.7537	-35.801	-7.9526	5.3344
T3357	-43.7396	-40.7301	-3.0095	8.6733
T6359	-43.7243	-42.7661	-0.9582	6.6272
T1512	-43.704	-39.7649	-3.9391	2.2193
T0268	-43.6756	-36.0665	-7.6091	13.2629
T7555	-43.6559	-32.086	-11.5699	14.4107
T1388	-43.6373	-42.788	-0.8493	8.4926
T0219	-43.6358	-41.6977	-1.9381	5.0402
T0159	-43.6338	-29.6641	-13.9698	3.8077
T6212	-43.6331	-40.6197	-3.0134	6.9474
T0585	-43.6212	-32.9033	-10.7178	8.7547
T0008	-43.6035	-36.2868	-7.3167	7.5357
T3165	-43.5971	-35.8361	-7.7611	3.2125
T0466	-43.5806	-42.5221	-1.0585	3.0782
T0808	-43.5703	-26.0323	-17.538	1.2689
T1708	-43.5684	-43.0095	-0.5589	6.6288
T1097	-43.5442	-42.786	-0.7582	15.8992
T0087	-43.5132	-24.0453	-19.4679	2.5064
T0291	-43.5084	-28.9941	-14.5143	6.7535
T0858	-43.494	-29.9719	-13.5221	3.1356
T6006	-43.4934	-42.3527	-1.1407	23.2207
T0187	-43.4915	-30.9458	-12.5458	15.0266
T6S0107	-43.4849	-36.2136	-7.2713	2.2856
T1433	-43.4773	-30.6987	-12.7785	5.0656
T4273	-43.4765	-40.1828	-3.2937	2.7129
T2404	-43.4632	-41.9997	-1.4635	8.5253
T2836	-43.4556	-40.8781	-2.5775	4.3722
T0196	-43.4539	-28.3083	-15.1456	4.5515
T4567	-43.4484	-42.8204	-0.6281	4.2789
T0299	-43.4285	-34.2845	-9.1439	6.5197
T6964	-43.4139	-41.9977	-1.4163	10.8593
T0072	-43.3994	-40.5699	-2.8296	11.5027
T0260	-43.3942	-27.6302	-15.7639	9.4562
T4733	-43.3901	-40.1428	-3.2473	12.142
T6S1256	-43.3813	-42.266	-1.1153	4.2831
T1639	-43.36	-32.6399	-10.7201	3.2692
T0820	-43.3457	-41.5942	-1.7516	12.5442
T2898	-43.3432	-43.3859	0.0427	18.1158
T0824	-43.3425	-43.2961	-0.0464	7.9413
T0980	-43.3312	-41.4357	-1.8955	4.5346
T7405	-43.2983	-36.8563	-6.442	11.1968
T2756	-43.2926	-43.3976	0.105	10.1449
T0144	-43.29	-30.256	-13.034	5.234
T8039	-43.2804	-35.9315	-7.3489	2.7035
T0119	-43.2794	-40.5851	-2.6943	14.6162
T1517	-43.2577	-28.1827	-15.075	1.8986
T0487	-43.2322	-37.6762	-5.556	3.1238
T1574	-43.2032	-41.0862	-2.1169	3.8077
T2142	-43.1767	-33.9895	-9.1872	4.5824
T2330	-43.1755	-42.4239	-0.7516	5.6867
T1229	-43.1733	-27.2205	-15.9527	2.9492
T2725	-43.1587	-30.9303	-12.2284	3.9233
T1116	-43.1325	-29.6206	-13.5119	2.086
T0034	-43.1251	-41.0934	-2.0317	8.7823
T0476	-43.1028	-41.826	-1.2767	4.3833
T0393	-43.0949	-42.0041	-1.0908	10.8101
T1186	-43.0836	-43.6264	0.5428	10.6241
T0463	-43.0725	-27.1762	-15.8963	5.8524
T5292	-43.0587	-25.7531	-17.3056	6.3084
T6696	-43.0524	-42.9729	-0.0795	2.8103
T0007	-43.052	-37.2412	-5.8108	3.792
T0955	-43.0468	-39.9237	-3.1231	4.4305
T1829	-43.0443	-42.2438	-0.8005	4.3479
T2719	-43.0384	-17.0892	-25.9492	1.8424
T0094	-43.0328	-42.2023	-0.8304	19.572
T4987	-43.0284	-24.5169	-18.5115	5.5804
T6708	-43.0264	-38.5178	-4.5086	3.2154
T0324	-43.0213	-30.872	-12.1493	12.6662
T0241	-43.0178	-23.7579	-19.2599	2.4258
T0818	-42.9997	-31.0344	-11.9653	9.9318
T2525	-42.9972	-43.5149	0.5177	5.9345
T2134	-42.9844	-29.1261	-13.8583	1.8249
T0714	-42.9764	-40.4813	-2.4952	6.553
T2317	-42.9514	-36.7677	-6.1837	5.2609
T1389	-42.9283	-35.0789	-7.8494	3.6778
T2406	-42.9233	-29.7052	-13.2182	7.2221
T0460	-42.9153	-30.5152	-12.4001	4.7648
T4573	-42.9035	-41.0947	-1.8088	7.2453
T1498	-42.9006	-42.9883	0.0877	6.2231
T6215	-42.8919	-41.1455	-1.7465	5.9552
T0178	-42.8915	-30.3273	-12.5641	10.0281
T6156	-42.8817	-42.1021	-0.7796	6.3435
T0167	-42.8657	-41.7544	-1.1113	8.5919
T0365	-42.8427	-35.013	-7.8296	18.4238
T1462	-42.7963	-26.9885	-15.8078	6.8861
T3616	-42.7958	-27.3229	-15.4729	5.0922
T8073	-42.7748	-17.2987	-25.4761	2.1594
T0988	-42.7524	-21.7631	-20.9892	10.1375
T1282	-42.7514	-26.8904	-15.861	5.4031
T2717	-42.7503	-38.7074	-4.0429	3.7118
T3043	-42.7194	-43.1519	0.4325	9.0506
T2885	-42.7079	-38.8909	-3.8171	4.3026
T0996	-42.6935	-41.2107	-1.4828	6.8465
T7533	-42.6932	-28.544	-14.1492	2.7746
T0454L	-42.6731	-41.8426	-0.8305	6.3138
T6952	-42.6697	-30.4456	-12.2241	16.9614
T0308	-42.6584	-19.0369	-23.6215	1.5582
T6503	-42.6512	-39.9953	-2.6559	18.1746
T6242	-42.6347	-38.6923	-3.9424	8.5753
T1233	-42.6204	-25.9631	-16.6573	4.188
T1502	-42.6201	-30.1775	-12.4426	8.8496
T0970	-42.6183	-31.379	-11.2393	9.9966
T0338	-42.6164	-31.2545	-11.3619	6.55
T0456	-42.5968	-28.6815	-13.9153	1.5485
T0135	-42.5924	-43.9126	1.3201	2.1603
T2569	-42.588	-39.8382	-2.7498	18.4304
T1187	-42.5643	-42.3751	-0.1892	5.8231
T6S0659	-42.549	-38.6573	-3.8917	13.8671
T1582L	-42.5468	-27.1638	-15.383	4.2533
T2046	-42.5347	-36.2349	-6.2999	2.4413
T2112	-42.5225	-37.1522	-5.3702	4.8086
T3067	-42.5195	-42.1309	-0.3885	6.4024
T2780	-42.5189	-38.1068	-4.4121	16.8621
T2738	-42.5123	-42.7636	0.2513	18.9475
T0836	-42.491	-39.4782	-3.0128	5.9763
T0726	-42.4718	-38.186	-4.2858	8.9974
T5007	-42.43	-40.2305	-2.1995	7.3596
T4985	-42.4201	-41.888	-0.5321	7.2827
T2182	-42.4126	-28.7578	-13.6549	7.4641
T0960	-42.3671	-29.4809	-12.8862	16.3307
T2148	-42.3449	-25.1655	-17.1794	7.4312
T0584	-42.3449	-38.6421	-3.7028	7.3562
T6543	-42.341	-34.722	-7.619	6.4961
T1175	-42.3298	-40.9951	-1.3347	10.2986
T0120	-42.3191	-42.0964	-0.2228	28.2055
T4093	-42.2857	-36.5766	-5.7091	9.8936
T1274	-42.2843	-42.299	0.0146	5.0529
T2401	-42.2496	-32.9253	-9.3243	10.6575
T2832	-42.2149	-35.6536	-6.5613	9.0663
T4510	-42.1808	-22.793	-19.3877	3.1869
T0274	-42.1563	-32.1292	-10.0271	6.217
T6253	-42.1158	-41.5616	-0.5541	17.275
T1822L	-42.113	-32.7508	-9.3623	7.6781
T1536	-42.1093	-41.2923	-0.8171	2.9615
T0794	-42.103	-42.7499	0.647	18.7552
T0317	-42.0768	-34.5471	-7.5296	7.8929
T0957	-42.0595	-40.5945	-1.4651	11.5596
T1139	-42.0032	-24.2058	-17.7974	5.4582
T0253	-41.9843	-31.5228	-10.4615	8.4546
T8396	-41.9835	-41.9117	-0.0718	5.9321
T0688	-41.9656	-41.2226	-0.743	2.191
T0037	-41.9614	-32.7155	-9.246	2.1113
T1643	-41.9304	-40.7861	-1.1442	3.9444
T2565	-41.9188	-36.5618	-5.357	8.4605
T2179	-41.9159	-39.1015	-2.8145	5.8482
T0009	-41.9103	-42.1532	0.2429	2.8505
T1486	-41.9021	-28.6298	-13.2723	8.7134
T0147	-41.9018	-34.2906	-7.6112	12.9598
T1822	-41.896	-32.0558	-9.8402	6.2299
T1180	-41.8844	-30.1083	-11.7761	6.6716
T6890	-41.8694	-29.2448	-12.6246	12.8098
T4913	-41.8485	-16.0127	-25.8358	1.4606
T0450L	-41.8338	-37.248	-4.5859	4.4401
T1334	-41.8329	-39.3749	-2.458	13.8416
T0450	-41.8296	-37.3729	-4.4568	4.6566
T2750	-41.8252	-38.4583	-3.3669	28.3253
T4201	-41.8131	-29.1736	-12.6395	10.8551
T3763	-41.8088	-17.0255	-24.7833	1.5184
T1267	-41.8043	-41.5257	-0.2786	2.4001
T3276	-41.798	-39.6155	-2.1825	6.9532
T6616	-41.775	-43.1685	1.3936	5.6423
T0203	-41.7586	-38.7587	-2.9999	2.7504
T2589	-41.757	-33.4694	-8.2876	6.9366
T8388	-41.7565	-43.0158	1.2593	13.97
T1320	-41.7526	-41.9475	0.1949	21.9314
T3416	-41.7316	-35.3929	-6.3387	7.8976
T0477	-41.7266	-26.1159	-15.6107	4.8884
T2296	-41.7233	-27.6351	-14.0882	14.7817
T0558	-41.7218	-25.1457	-16.5762	5.3054
T3003	-41.708	-32.8095	-8.8985	5.6768
T8031	-41.7006	-18.6366	-23.064	2.1251
T1281	-41.6924	-41.5436	-0.1488	11.6706
T0001	-41.6885	-14.2833	-27.4052	3.8563
T1203	-41.6709	-22.6109	-19.0599	6.6676
T0723	-41.6646	-41.6993	0.0347	5.7435
T0757	-41.6613	-41.6558	-0.0055	7.553
T1286	-41.6423	-30.1303	-11.512	12.6616
T0586	-41.639	-35.6535	-5.9855	7.1918
T1497	-41.6087	-39.8613	-1.7474	3.8668
T0436	-41.6074	-27.3447	-14.2628	3.8764
T1631	-41.6029	-26.1908	-15.4122	6.874
T0502	-41.5896	-34.4504	-7.1391	0.0781
T0173	-41.5739	-32.1395	-9.4344	7.1625
T7164	-41.5738	-24.5925	-16.9813	6.2767
T3115	-41.5728	-37.314	-4.2588	4.4398
T1704	-41.57	-37.6361	-3.9339	4.077
T0855	-41.5157	-30.3213	-11.1944	5.2822
T2884	-41.4916	-39.2425	-2.2491	6.494
T6089	-41.4817	-40.7249	-0.7568	4.3979
T7537	-41.4735	-41.8708	0.3973	22.2992
T3996	-41.4633	-31.306	-10.1573	3.9291
T0675	-41.4291	-40.8014	-0.6276	3.2838
T1577	-41.4082	-35.9427	-5.4655	4.8932
T1532	-41.4026	-30.6476	-10.755	6.0679
T7126	-41.3733	-30.4872	-10.8861	13.5155
T1460	-41.3708	-33.2	-8.1708	18.6868
T0888	-41.3685	-26.5866	-14.782	2.0963
T0844	-41.3522	-38.4917	-2.8604	4.6029
T2764	-41.3466	-40.0828	-1.2638	4.0711
T0705	-41.3464	-25.4706	-15.8758	3.372
T0327	-41.3224	-31.3534	-9.969	8.3732
T6547	-41.3188	-36.0015	-5.3173	14.5271
T2944	-41.3104	-25.2827	-16.0277	3.633
T0719	-41.2785	-28.4025	-12.8761	6.6064
T4568	-41.2714	-33.249	-8.0224	7.103
T2731	-41.2643	-38.1037	-3.1605	12.2369
T0989	-41.246	-21.379	-19.8671	3.5222
T1582	-41.241	-25.2433	-15.9977	3.7093
T1313	-41.2168	-35.4999	-5.7169	1.5791
T1343L	-41.2042	-37.2132	-3.991	14.9477
T1521	-41.1735	-39.5919	-1.5816	4.3865
T1167	-41.1566	-40.0906	-1.066	12.2574
T6367	-41.1422	-40.7592	-0.383	3.8918
T0862	-41.1074	-32.4715	-8.636	11.101
T0711	-41.0625	-37.4157	-3.6468	2.2156
T1430	-41.0532	-31.7239	-9.3293	1.4236
T1585	-41.0442	-39.4329	-1.6112	8.5399
T6368	-41.0378	-29.5255	-11.5123	8.8294
T1573	-41.0264	-40.1357	-0.8907	10.6543
T6153	-41.0114	-40.4401	-0.5713	6.4604
T1673	-41.0036	-22.7319	-18.2717	2.6966
T3121	-41.0029	-40.6125	-0.3904	12.3057
T3227	-40.9839	-24.2888	-16.6951	4.8244
T3602	-40.9701	-27.5387	-13.4314	7.6635
T7333	-40.9578	-40.7991	-0.1588	9.7893
T0310	-40.9477	-26.0125	-14.9353	2.6854
T1217	-40.9347	-33.0654	-7.8693	11.692
T0023	-40.9196	-37.1074	-3.8122	13.3802
T2782	-40.8616	-29.8019	-11.0597	6.8325
T5051	-40.8553	-42.539	1.6838	30.4935
T1596	-40.8471	-39.8904	-0.9567	9.605
T2405	-40.781	-40.828	0.0471	6.2784
T1528	-40.7794	-34.9214	-5.858	4.8039
T0428	-40.7714	-38.8542	-1.9172	7.8324
T1205	-40.7446	-37.8389	-2.9057	3.9338
T0284	-40.723	-22.5774	-18.1455	3.2209
T1394	-40.7158	-25.6661	-15.0497	6.0229
T1412	-40.6941	-26.9857	-13.7084	5.2044
T2A2497	-40.6741	-18.9739	-21.7002	3.913
T4463	-40.6684	-31.3508	-9.3176	1.7876
T0741	-40.6651	-39.6584	-1.0067	3.3554
T6758	-40.6518	-31.3548	-9.2971	7.9616
T0769	-40.644	-24.7442	-15.8998	4.3468
T6630	-40.6368	-35.4036	-5.2331	5.3725
T6652	-40.6323	-23.4514	-17.1809	5.6233
T6871	-40.6259	-19.1784	-21.4475	6.4336
T0786	-40.6189	-31.9293	-8.6896	14.5192
T1198	-40.6137	-36.3183	-4.2954	4.2725
T7938	-40.6094	-34.3921	-6.2173	9.538
T5040	-40.6094	-38.8626	-1.7468	10.5518
T3145	-40.6057	-33.3272	-7.2785	7.2903
T3S0738	-40.5996	-37.786	-2.8136	3.8127
T0107	-40.5719	-39.7173	-0.8545	15.7783
T2205	-40.5669	-27.993	-12.5739	2.9209
T2880	-40.5622	-37.0353	-3.527	5.897
T2174	-40.5461	-35.392	-5.1541	3.3404
T6504	-40.5389	-40.3647	-0.1743	7.1066
T5939	-40.5174	-21.7826	-18.7348	4.6047
T1636	-40.5143	-35.556	-4.9583	4.896
T0699	-40.5067	-40.5726	0.0659	3.0481
T1158	-40.4692	-31.3844	-9.0848	11.2343
T6647	-40.4674	-31.7641	-8.7033	15.8395
T1403	-40.4646	-38.8904	-1.5742	11.6482
T1146	-40.4464	-33.5917	-6.8547	17.8113
T1060	-40.438	-26.3267	-14.1113	0.818
T1738	-40.438	-35.6236	-4.8145	7.339
T1123	-40.4204	-38.9559	-1.4645	3.7181
T0002	-40.4192	-21.8777	-18.5415	3.3296
T1185	-40.4152	-40.1709	-0.2443	3.1827
T0909L	-40.4052	-25.5203	-14.8849	4.0452
T3284	-40.3805	-34.2882	-6.0922	5.326
T1432	-40.3788	-40.696	0.3173	9.1424
T0266	-40.356	-34.2481	-6.1079	7.3134
T1284	-40.3539	-39.6798	-0.6741	9.532
T0860	-40.3355	-29.0847	-11.2508	12.1413
T1387	-40.3328	-23.6658	-16.667	2.8879
T6461	-40.3324	-30.5125	-9.8199	7.6774
T3384	-40.3177	-36.9719	-3.3458	3.2653
T5004	-40.2759	-36.3375	-3.9383	8.215
T2807	-40.2536	-22.9083	-17.3453	4.8808
T2850	-40.1629	-27.9368	-12.2261	4.2096
T2793	-40.1589	-40.8405	0.6816	5.413
T0027	-40.1525	-39.0011	-1.1514	9.365
T0894	-40.1262	-32.0889	-8.0373	5.0663
T4006	-40.1252	-24.9975	-15.1276	5.7811
T0098	-40.1173	-43.2664	3.1491	12.8368
T1076	-40.1072	-38.3459	-1.7613	14.486
T3278	-40.0975	-27.9359	-12.1616	5.3792
T1483	-40.0822	-41.3522	1.27	9.6124
T8125	-40.0657	-30.1213	-9.9444	18.0639
T0798	-40.062	-38.2524	-1.8096	12.5704
T3551	-40.0616	-29.6619	-10.3997	8.4273
T0083	-40.0222	-37.8394	-2.1828	6.0564
T1134	-40.0071	-39.3329	-0.6742	16.1803
T0375	-39.9969	-32.4885	-7.5084	5.1664
T2394	-39.9902	-36.9275	-3.0626	13.6142
T2530	-39.9724	-38.4341	-1.5383	3.447
T6127	-39.9587	-42.77	2.8113	2.0767
T0669	-39.9583	-20.7786	-19.1798	2.9726
T2199	-39.9445	-40.0055	0.061	10.7186
T0748	-39.9348	-39.164	-0.7708	2.4846
T0797	-39.9233	-38.3203	-1.603	3.3904
T1237	-39.9128	-37.6896	-2.2232	3.5531
T2549	-39.9027	-29.5549	-10.3478	2.9835
T4056	-39.8983	-25.5752	-14.3232	4.917
T0249	-39.8584	-42.1311	2.2727	8.3754
T4560	-39.8505	-35.012	-4.8385	6.4592
T8395	-39.8436	-38.8863	-0.9573	19.5825
T7853	-39.8182	-25.0486	-14.7696	0.0
T6S0232	-39.8168	-35.6239	-4.1929	7.0708
T2O2731	-39.7884	-18.4495	-21.3389	1.285
T0799	-39.7798	-35.4093	-4.3705	5.8296
T0026	-39.771	-39.0746	-0.6964	4.2662
T2279	-39.7659	-32.6894	-7.0766	3.3908
T4548	-39.7321	-28.1408	-11.5914	11.491
T0751	-39.7228	-33.4568	-6.266	1.6609
T8069	-39.7155	-38.9109	-0.8045	8.8359
T1425	-39.7145	-29.521	-10.1935	0.7605
T1072	-39.7049	-31.076	-8.6289	10.554
T0920	-39.6904	-27.2657	-12.4247	2.8856
T0856	-39.6749	-38.8832	-0.7917	10.155
T0075	-39.6747	-34.78	-4.8946	2.6416
T6723	-39.6218	-21.1447	-18.4771	3.3881
T8383	-39.614	-37.4558	-2.1582	10.6683
T5954	-39.5927	-22.4744	-17.1183	4.8893
T0427	-39.5775	-31.0635	-8.5139	7.556
T2149	-39.57	-27.6729	-11.8972	4.2447
T3060	-39.5347	-31.2971	-8.2376	8.8075
T3684	-39.5263	-39.1911	-0.3352	2.0176
T6523	-39.524	-39.5866	0.0627	2.6189
T2845	-39.5211	-38.0773	-1.4438	2.5723
T0909	-39.5162	-23.9774	-15.5388	3.5252
T1543	-39.5108	-41.5159	2.0052	5.1735
T3979	-39.4907	-41.3602	1.8696	11.5893
T0488	-39.4593	-38.9471	-0.5122	8.8968
T2O2798	-39.4355	-36.7344	-2.7011	6.2093
T3232	-39.428	-25.6675	-13.7605	7.4376
T6648	-39.4207	-40.3595	0.9388	10.5344
T3061	-39.4188	-38.588	-0.8307	1.1415
T1168	-39.4141	-38.3349	-1.0792	18.6069
T0448	-39.3832	-31.181	-8.2023	10.6082
T0030	-39.3684	-33.9767	-5.3916	7.0515
T0061	-39.3527	-23.4563	-15.8964	5.8559
T4616	-39.3502	-28.8498	-10.5004	4.9326
T0443	-39.3377	-35.9646	-3.3731	3.9918
T1652	-39.3314	-37.7894	-1.542	15.8229
T3614	-39.3241	-36.8064	-2.5177	2.1737
T1590	-39.3228	-38.6299	-0.6929	6.4562
T6631	-39.314	-29.1805	-10.1334	8.4711
T2548	-39.3106	-39.4588	0.1482	16.8469
T0995	-39.2457	-38.1395	-1.1062	7.2687
T3288	-39.2139	-39.3119	0.098	2.5075
T2921	-39.2138	-26.231	-12.9828	71.0667
T0085L	-39.1967	-38.7754	-0.4213	4.5491
T3002	-39.1957	-40.6514	1.4557	8.2089
T6321	-39.1901	-37.581	-1.609	19.0185
T6835	-39.1716	-27.87	-11.3016	3.154
T6234	-39.1432	-27.4137	-11.7295	2.0123
T4271	-39.1423	-37.3882	-1.7541	8.0277
T1113	-39.1341	-38.9644	-0.1697	7.2367
T1069	-39.1189	-32.9092	-6.2097	6.515
T2551	-39.1125	-39.086	-0.0266	13.9801
T3285	-39.1038	-38.1981	-0.9056	9.2951
T2863	-39.0991	-21.7108	-17.3883	1.0101
T0040	-39.0941	-38.957	-0.1372	5.6354
T1042	-39.0785	-31.4268	-7.6518	7.1129
T6493	-39.0771	-41.2859	2.2088	10.073
T0928	-39.0687	-19.4959	-19.5728	2.7008
T4550	-39.0557	-27.8351	-11.2207	6.3449
T2410	-39.0139	-10.454	-28.5599	0.0
T1030	-39.0	-30.6942	-8.3059	5.3183
T0455	-38.9753	-26.4825	-12.4928	2.5213
T3947	-38.9569	-24.1747	-14.7822	4.0148
T2333	-38.9145	-28.5836	-10.3309	16.6205
T4572	-38.914	-37.4462	-1.4678	10.9366
T1124	-38.9108	-38.6601	-0.2507	12.6512
T0416	-38.9012	-30.2743	-8.6269	4.3579
T0584L	-38.893	-34.8932	-3.9998	5.6277
T0718	-38.8823	-37.5612	-1.3212	4.878
T2196	-38.8688	-39.0558	0.187	5.9567
T3428	-38.8673	-35.5096	-3.3576	6.8886
T4563	-38.8487	-33.5223	-5.3264	10.3998
T7650	-38.831	-22.6977	-16.1333	0.0
T0830	-38.8273	-37.292	-1.5352	3.5116
T6603	-38.7864	-35.7008	-3.0856	9.5374
T2184	-38.7792	-37.1027	-1.6765	4.7224
T0913	-38.7472	-37.3789	-1.3684	2.3499
T0792	-38.7437	-22.4421	-16.3016	0.0
T4590	-38.7125	-36.1723	-2.5402	3.531
T2856	-38.7091	-34.4962	-4.2128	2.9781
T0017	-38.7011	-36.7998	-1.9013	12.7701
T6S0525	-38.6841	-35.5791	-3.105	10.6782
T0690	-38.6741	-31.0739	-7.6002	8.4422
T6674	-38.6739	-20.0216	-18.6524	2.1705
T2974	-38.644	-30.4783	-8.1656	11.4406
T1384	-38.6174	-30.4798	-8.1376	6.8144
T0822	-38.601	-34.5144	-4.0866	1.5716
T1445	-38.5747	-36.3397	-2.235	5.792
T4983	-38.5636	-32.2833	-6.2803	7.3024
T1182	-38.5521	-23.4649	-15.0872	7.5622
T3383	-38.5369	-36.2376	-2.2993	6.9945
T0889	-38.5308	-20.8993	-17.6315	0.0
T2593	-38.5194	-13.8148	-24.7046	12.1293
T0812	-38.5181	-28.3682	-10.1499	4.9797
T8696	-38.5181	-28.3682	-10.1499	4.9797
T2547	-38.5088	-27.9555	-10.5533	5.5779
T1153	-38.4831	-36.4546	-2.0285	10.3217
T0074L	-38.4681	-40.4992	2.0311	4.5853
T0085	-38.4581	-38.9469	0.4888	4.3357
T2575	-38.4536	-26.6931	-11.7605	1.2439
T0437	-38.444	-35.6723	-2.7717	9.5227
T1173	-38.441	-29.6959	-8.745	2.0871
T0504	-38.4409	-36.2561	-2.1848	6.0939
T1471	-38.437	-36.1533	-2.2838	7.0408
T3608	-38.4323	-21.97	-16.4623	3.4414
T1240	-38.4296	-38.2639	-0.1658	2.2595
T0074	-38.4257	-40.3968	1.9711	4.0767
T3719	-38.4226	-21.1313	-17.2913	2.94
T7969	-38.4104	-29.8475	-8.5629	0.4173
T6702	-38.4075	-31.0997	-7.3078	4.1971
T0302	-38.4011	-40.6598	2.2587	8.835
T4545	-38.3997	-36.2823	-2.1175	5.7105
T0272	-38.3763	-35.1631	-3.2133	11.3683
T1614	-38.3747	-35.7414	-2.6333	15.4758
T6645	-38.3741	-30.4422	-7.9319	8.0203
T8385	-38.3693	-40.8352	2.4659	7.6028
T0838	-38.3648	-38.0136	-0.3512	4.1492
T0375L	-38.3597	-32.9456	-5.414	11.2625
T0747	-38.3581	-37.4507	-0.9074	5.0148
T0962	-38.3566	-28.9246	-9.4321	6.8721
T0745	-38.3319	-7.1177	-31.2142	0.0
T3316	-38.3088	-36.8215	-1.4873	11.2875
T0850	-38.2788	-36.4401	-1.8386	6.6292
T0684	-38.2776	-34.8739	-3.4037	1.6009
T5017	-38.2618	-36.458	-1.8038	8.3933
T2752	-38.2564	-35.7473	-2.5091	3.2158
T0122	-38.2523	-31.848	-6.4043	5.3616
T1709	-38.2257	-35.4871	-2.7386	2.843
T8462	-38.2232	-38.118	-0.1052	2.8863
T1409	-38.2214	-35.783	-2.4384	6.6871
T0725	-38.207	-35.7882	-2.4188	4.483
T0930	-38.2069	-37.4877	-0.7191	2.2728
T0411	-38.2067	-25.6526	-12.5541	4.1062
T4382	-38.1939	-25.1243	-13.0695	2.0168
T0070	-38.1908	-37.2116	-0.9793	5.1588
T0177	-38.1886	-28.2693	-9.9193	6.0063
T0005	-38.1852	-21.785	-16.4002	2.2256
T5286	-38.1577	-18.8604	-19.2974	1.5576
T0084	-38.1226	-26.8755	-11.2471	1.3977
TJO2758	-38.12	-22.1419	-15.9782	2.478
T2858	-38.1159	-34.8603	-3.2556	2.3373
T6615	-38.0957	-39.2556	1.1598	3.6541
T7421	-38.0933	-30.8137	-7.2796	4.3516
T1027	-38.0929	-36.0345	-2.0584	5.8805
T1232	-38.0908	-39.3501	1.2592	5.8495
T2387	-38.0885	-28.5564	-9.5321	11.6823
T4559	-38.0861	-36.3886	-1.6975	2.071
T7002	-38.0851	-31.9137	-6.1714	14.8691
T0054	-38.0637	-37.9456	-0.1181	8.6865
T1183	-38.0348	-36.76	-1.2748	8.3444
T6644	-38.0089	-36.0246	-1.9843	5.9883
T6580	-37.9855	-34.9266	-3.0589	8.2895
T2222	-37.9731	-36.2303	-1.7428	4.807
T1535	-37.9585	-24.1244	-13.8341	3.2516
T1584	-37.9199	-25.3217	-12.5982	4.0089
T1610	-37.9135	-36.1603	-1.7532	1.8559
T1411	-37.9134	-30.8082	-7.1052	3.6612
T0923	-37.9085	-36.6846	-1.2239	3.2748
T1089	-37.9059	-38.2083	0.3024	8.0995
T4979	-37.8985	-29.5314	-8.3671	11.1706
T1269	-37.8769	-38.4175	0.5406	4.1174
T0145	-37.8663	-37.108	-0.7583	12.9378
T2220	-37.852	-34.7689	-3.0831	2.6238
T5174	-37.8412	-36.241	-1.6001	14.6172
T3946	-37.8401	-22.3732	-15.4669	2.5932
T2889	-37.8117	-29.5139	-8.2978	1.5177
T1280	-37.7961	-36.2654	-1.5308	4.3547
T1307	-37.7944	-39.7727	1.9783	11.3716
T0716	-37.7859	-29.3155	-8.4704	6.7453
T2835	-37.7836	-34.1447	-3.6389	7.2361
T2411	-37.7717	-37.3806	-0.391	8.467
T1171	-37.7636	-37.775	0.0113	15.3138
T0309	-37.742	-37.8296	0.0876	1.919
T1328	-37.7352	-30.0871	-7.6481	12.4267
T6446	-37.7287	-35.9129	-1.8158	4.3369
T0099	-37.7246	-42.505	4.7804	16.8345
T0521	-37.721	-25.1553	-12.5657	1.5966
T5720	-37.7187	-22.5463	-15.1724	6.6632
T0071	-37.7171	-35.6895	-2.0276	2.4676
T3495	-37.7158	-37.9083	0.1924	7.8734
T0698	-37.7152	-33.8655	-3.8497	4.6823
T0204	-37.7035	-39.2353	1.5319	7.978
T1454	-37.6679	-37.4186	-0.2494	0.7102
T0386	-37.6639	-30.0774	-7.5865	6.4461
T2215	-37.6472	-22.0159	-15.6313	1.4577
T1379	-37.6417	-30.5752	-7.0665	2.798
T4502	-37.6386	-23.7398	-13.8988	0.3628
T2558	-37.6279	-35.6207	-2.0072	3.7101
T4274	-37.6258	-29.7992	-7.8265	7.4559
T1189	-37.6175	-22.0925	-15.525	20.1152
T0386L	-37.6042	-30.0802	-7.5239	8.8596
T0205	-37.602	-36.3099	-1.2921	6.7348
T1275	-37.5686	-40.1112	2.5426	5.3247
T4333	-37.5637	-33.9964	-3.5673	11.4431
T0802	-37.5624	-28.7616	-8.8008	2.9511
T19288	-37.5558	-27.5672	-9.9885	2.115
T0768	-37.5466	-26.4557	-11.0908	5.4014
T6375	-37.5334	-34.4853	-3.0481	4.7138
T0505	-37.5331	-22.6453	-14.8878	4.1691
T0375L2	-37.5321	-31.3587	-6.1734	9.1039
T1478	-37.5316	-38.7767	1.2451	4.8596
T0556	-37.5282	-29.4466	-8.0816	0.7855
T6216	-37.4942	-36.7344	-0.7598	11.7859
T3366	-37.4691	-25.8663	-11.6028	16.2761
T1684	-37.4617	-35.8539	-1.6078	7.2617
T7811	-37.4465	-26.3819	-11.0646	8.9339
T5029	-37.4385	-20.7664	-16.6722	4.8066
T0948L	-37.434	-36.4138	-1.0202	10.7602
T0670	-37.425	-20.534	-16.891	5.2943
T0724	-37.4163	-36.6527	-0.7636	1.5356
T7941	-37.4132	-39.3836	1.9703	6.1801
T7477	-37.4118	-29.78	-7.6318	9.9597
T1435	-37.4023	-36.4308	-0.9715	6.1186
T6623	-37.3657	-35.4133	-1.9524	6.033
T1946	-37.3362	-36.1909	-1.1454	4.0246
T5S2017	-37.335	-35.2372	-2.0979	7.5615
T0892	-37.3163	-35.9382	-1.3781	2.7794
T3658	-37.2722	-35.3271	-1.9451	5.6108
T6372	-37.27	-36.3333	-0.9367	3.7991
T1628	-37.245	-34.4747	-2.7702	13.9297
T1188	-37.2442	-33.0986	-4.1456	3.3006
T0092	-37.243	-29.8735	-7.3695	10.5825
T0472	-37.2373	-26.3158	-10.9216	8.1581
T0893	-37.2264	-35.1151	-2.1113	3.9887
T6474	-37.2135	-21.2413	-15.9722	4.4426
T2S0007	-37.2134	-24.3021	-12.9114	3.7338
T8145	-37.209	-36.3677	-0.8413	4.5335
T2226	-37.2074	-25.7928	-11.4146	5.6271
T1159	-37.2068	-35.1868	-2.02	2.6488
T1336	-37.1936	-32.4539	-4.7397	6.5277
T1567	-37.186	-25.1635	-12.0226	68.0101
T0220	-37.1811	-14.8462	-22.3349	0.0
T1580	-37.1668	-25.4432	-11.7237	9.1785
T0737	-37.1616	-15.2444	-21.9172	2.9145
T1018	-37.1596	-34.9826	-2.177	6.5473
T5005	-37.1445	-24.6522	-12.4923	4.1248
T0182L2	-37.1383	-30.1878	-6.9505	17.2094
T1481	-37.1376	-28.0355	-9.1021	3.3425
T2969	-37.1231	-17.8075	-19.3157	0.0
T2735	-37.1021	-20.2101	-16.892	2.3027
T0767	-37.0718	-36.7047	-0.3671	2.2867
T0480	-37.0676	-36.8152	-0.2524	3.2296
T12408	-37.0572	-27.5571	-9.5001	14.8172
T2177	-37.0468	-30.122	-6.9248	3.346
T1541	-37.0405	-36.2329	-0.8076	0.0
T0109	-37.0385	-28.3052	-8.7333	1.7834
T0398	-37.037	-21.3999	-15.6371	1.5384
T2999	-37.0367	-35.2421	-1.7947	6.5473
T6566	-37.0219	-29.6613	-7.3606	5.7924
T5886	-37.0206	-24.7978	-12.2228	2.3039
T0506	-37.005	-37.1872	0.1822	38.6914
T3020	-37.0011	-36.6399	-0.3612	15.8141
T1038	-36.9779	-35.9339	-1.044	3.7455
T0182L	-36.9726	-27.3441	-9.6285	12.0668
T0881	-36.9719	-18.0893	-18.8826	3.3856
T6507	-36.969	-20.8251	-16.1439	14.311
T1416	-36.9668	-35.2512	-1.7156	3.2762
T7064	-36.9551	-22.2817	-14.6734	4.0056
[truncated: 848 more rows]
